# Supplementary material for: When to consider intra-target microdosing: physiologically based pharmacokinetic modeling approach to quantitatively identify key factors for observing target engagement
Source: Front Pharmacol. 2024 Jul 25;15:1366160. doi: 10.3389/fphar.2024.1366160 (PMC11306728; doi:10.3389/fphar.2024.1366160)
Supplement: Supplementary file 1 [file DataSheet1.ZIP]

Archive with 5 entries (4 files):
- Aoki_etal_ITM_simulationCode/
- Aoki_etal_ITM_simulationCode/SuppMaterial_modelParameter.csv
- __MACOSX/Aoki_etal_ITM_simulationCode/._SuppMaterial_modelParameter.csv
- Aoki_etal_ITM_simulationCode/suppMaterial_modelCode.R
- __MACOSX/Aoki_etal_ITM_simulationCode/._suppMaterial_modelCode.R
