# Supplementary material for: When to consider intra-target microdosing: physiologically based pharmacokinetic modeling approach to quantitatively identify key factors for observing target engagement
Source: Front Pharmacol. 2024 Jul 25;15:1366160. doi: 10.3389/fphar.2024.1366160 (PMC11306728; doi:10.3389/fphar.2024.1366160)
Supplement: Supplementary file 1 [file DataSheet1.ZIP › Aoki_etal_ITM_simulationCode/SuppMaterial_modelParameter.csv]

Weight	Kd	k_on	Vmax_uptake	fb	Km_uptake	PSdif_inf	fh	Vmax_met	Km_met	Vmax_tumorUptake	Km_tumourUptake	PSdiff_tumInflux	PSdiff_tumEflux	ft	V_central	CLr	Kpm	Kps	Kpa	Km_tumMet	Vmax_tumMet	X_TotalR	nPt_div_Kd	CLr_div_fp	V_central.1	Qt
75	8.94198569719737e-05	11053.9817006182	15.9318206686916	0.72680733447016	3.63758895266032	226.629183451724	0.972515082436994	954.877039359152	5.03692844622363	14.3139683743958	0.626738890330185	0.524186629891214	0.524186629891214	0.972515082436994	6	0.45524832127764	0.0160144224434395	0.0400360561085987	0.00800721122171975	1.29427922442189	0.417859492892668	0.00507862124894514	0.375880446678482	0.626367263629108	6	0.2058
75	9.30854930138074e-05	1619.68621836354	544.819077365516	0.0160026322845258	0.156835742169574	18.9938488839376	0.177831928227046	1194.91669359019	1.26061540651236	0.0630415560643551	20.0615318610804	0.119780015807042	0.119780015807042	0.177831928227046	6	0.501065741410952	0.147357216984406	0.368393042461015	0.073678608492203	0.976728054225782	146.643432234713	0.0166772062582987	61.489719329924	31.3114575466107	6	0.2058
75	0.000445887755620197	1748.84387991843	0.728010788436961	0.190016995569189	0.720205583799196	619.031253446103	0.757287304035457	3.88768468664711	39.2385204803395	17.9831002806481	0.774654237686663	0.111413861058416	0.111413861058416	0.757287304035457	6	1.19316616511971	0.0713618503524465	0.178404625881116	0.0356809251762232	51.2232010761574	0.000180543476934561	0.000431763027221386	4.26268714545527	6.27926023956767	6	0.2058
75	0.00155664041356213	8.30075621878266	2.24105918051417	0.223139928082858	0.189146560178722	11.1492061085142	0.792539739543133	5.42393545654417	24.0987711173352	14.7845381933923	0.103963281571707	0.0409630426997549	0.0409630426997549	0.792539739543133	6	1.73409948691302	0.0379299589837852	0.094824897459463	0.0189649794918926	10.4588856543745	0.348675808486356	0.00131048565646359	3.48149288471883	7.77135451199525	6	0.2058
75	0.00118225558551395	108.678997817251	3.13203927120588	0.332711639119385	0.261372760350268	207.812860893254	0.868962670152377	7424.26942645752	209.577387412717	0.790768824656098	0.0907724759451444	0.617539138827435	0.617539138827435	0.868962670152377	6	6.74173055889054	0.37449718203982	0.936242955099551	0.18724859101991	3.38223130257987	0.31932102876541	0.00031040872389959	2.00560570302494	20.2629838160589	6	0.2058
75	0.0023666379121106	1555.58549156956	693.704734205898	0.877680654890505	1.48185491858166	2.53502057052111	0.989629974575197	0.478590343104598	20.6273590914287	0.00100038663314466	0.892942769548738	0.0146927942926564	0.0146927942926564	0.989629974575197	6	1.88615967316067	0.0264325167487148	0.0660812918717869	0.0132162583743574	2.03985038963259	41.1879161628168	0.0747246333300415	0.13936657305584	2.1490272830452	6	0.2058
75	0.00324410442242763	438.928556831707	48.1556541800309	0.00110075034451058	1.17244029186051	15854.2586796768	0.0144444133583314	381.603524325939	17.1634501115601	0.00806502435098431	1.47650475240785	0.0111983273503126	0.0111983273503126	0.0144444133583314	6	0.0328165401940335	0.120758181891234	0.301895454728086	0.0603790909456171	6.5490747906912	0.0440271545445365	1.0359053778501	907.471212375249	29.8128820560347	6	0.2058
75	0.00574380967991082	4.3858580868264	20.8819887308093	0.177928152614888	0.119567329674876	359.724985381917	0.742177308840172	1877.14323802461	0.44374538112193	0.0702017664924741	1.50363454389643	0.306066011882951	0.306066011882951	0.742177308840172	6	1.94277283529286	0.0182558585271621	0.0456396463179053	0.00912792926358105	6.18171060933759	0.00614782534605071	0.00750964892426804	4.62024606732372	10.918861387258	6	0.2058
75	0.000342332513382386	36.6917901251814	72224.9381531617	0.128130056848592	0.624336402223016	172.971527431633	0.661541131619922	3900.17312835354	91.6291419169511	0.188256857800556	0.650057111604014	0.20239349012177	0.20239349012177	0.661541131619922	6	1.83087669033256	0.0607488017353323	0.151872004338331	0.0303744008676661	73.8170954275649	0.160914452010553	0.127166866608937	6.80457001733537	14.2892053228077	6	0.2058
75	0.00136189160160025	7.9244178825848	10350.140943819	0.0891044803654504	2.61805428392381	74.2003179847403	0.565409355275147	256.517191614041	32.9835596380437	705.416603910966	0.0400534143462224	0.00649033042597424	0.00649033042597424	0.565409355275147	6	0.223717068204521	0.510542753280499	1.27635688320125	0.25527137664025	3.61635833213163	0.015346972514611	0.0278714934704681	10.2227802227074	2.51072748852779	6	0.2058
75	6.67100658656951e-05	65155.1377650182	454.747368938984	0.0168657475859576	4.6659847812907	3.85646079763567	0.185775547868021	0.507177058961692	94.8238500214748	2.60259498276968	0.480580612813383	0.00694752658079291	0.00694752658079291	0.185775547868021	6	0.411285614326259	0.20889427728755	0.522235693218874	0.104447138643775	3.80314788037887	0.00905083246032493	11.2065175229414	58.2917684142621	24.3858513967501	6	0.2058
75	0.218742782480595	0.272572174595617	1.37690255404953	0.917152285215476	0.124911454105636	6.92503128782178	0.993253977998735	62.7598418148809	12.585345535192	0.0125512894044915	4.5223506186548	0.000874055755829185	0.000874055755829185	0.993253977998735	6	9.23395636075194	0.467524368498831	1.16881092124708	0.233762184249415	20.4969572665024	1.25266675231922	0.00135371927909029	0.0903314707056085	10.0680732192501	6	0.2058
75	0.000786092534429611	8719.00011843653	106.217569940056	0.909245574009189	0.727377074084769	23.3143311784479	0.992551173055755	3096.27958487564	73.5458264772514	0.00381752949094221	0.02285053877703	0.182165534481636	0.182165534481636	0.992551173055755	6	1.4395951615057	0.0219432172653315	0.0548580431633287	0.0109716086326657	18.3807255554482	0.108930889850483	3.49422537716563e-06	0.0998128872826319	1.58328531109369	6	0.2058
75	0.0112012987711733	14.0640279988316	0.027783324829823	0.732257014688189	1.38991739331325	103.099715845324	0.973243792091938	1312.97279386516	104.988807861976	0.0714734683535699	2.71822215177735	0.987901502947726	0.987901502947726	0.973243792091938	6	13.8727228857343	0.00194219777517915	0.00485549443794787	0.000971098887589574	18.5807581349243	1.95398549656832	0.00100988605325716	0.365640724419447	18.9451553313444	6	0.2058
75	0.00592678072015996	30.7527778141988	83.1003741814487	0.0152127971659314	1.75005161801576	241.31657648683	0.170438240927706	4241.12871048312	77.6209704711559	0.0691328133984538	0.0907671324634888	5.2723723722024	5.2723723722024	0.170438240927706	6	0.316666952131192	0.0399184061593765	0.0997960153984412	0.0199592030796882	16.9457134655745	0.263769886933318	0.000242964119781053	64.7341308828775	20.8158268776736	6	0.2058
75	0.00672692874163166	127.486506321295	10505.4611065796	0.120538772869514	6.97605020929965	0.932571225865233	0.645753767954219	139.86756659435	44.5374516872535	0.047118814490102	0.69992057726608	2.67941377607991	2.67941377607991	0.645753767954219	6	4.42040087931676	0.00922539100990212	0.0230634775247553	0.00461269550495106	3.29660237513524	0.00478593684900486	0.0395906934268206	7.29608578380439	36.6720248936162	6	0.2058
75	0.000140474448255546	2796.48328833642	34.4459640097507	0.416620572724112	0.0690773690119977	0.0588576795661307	0.904745562073021	28360.2627013504	69.8396951703116	0.454201194987617	0.10168337114961	153.746989833119	153.746989833119	0.904745562073021	6	4.11390941317676	0.00779661766491032	0.0194915441622758	0.00389830883245516	304.033247252727	0.652570258813148	0.00131486927400782	1.40026553048355	9.87447495997999	6	0.2058
75	1.67469181843589e-05	9413.42538466522	20.7697438998537	0.789467654805217	6.60141377611133	437.298063637189	0.980343281295168	5182.25739598427	4.65327788667112	0.00913980619130308	3.80624701224823	1.74354380300201	1.74354380300201	0.980343281295168	6	326.7344595151	0.0136045020047924	0.0340112550119809	0.00680225100239618	0.699054831562195	0.11126959483023	0.0376207181648617	0.266676340586401	413.866809522063	6	0.2058
75	5.4176764073846e-05	1067.2695454455	381.861566124865	0.0581116299163448	0.122080992654348	7327.02067728762	0.450721265302065	465.23747999462	2.69015441330622	0.849662116305983	0.380817305462982	1.24857708431256e-05	1.24857708431256e-05	0.450721265302065	6	0.767444372021877	0.0811788776224683	0.202947194056171	0.0405894388112341	2.0393771252036	0.279303178484561	0.00105533698766052	16.2082593697606	13.2063818056155	6	0.2058
75	0.00326546058311755	57.6435500067177	40351.8259229591	0.0320848942167002	30.1463391998564	4125.03239580511	0.305977032299184	34.0043116601317	2.1579628850565	0.00280882071164672	1.98834947728343	0.052769487157345	0.052769487157345	0.305977032299184	6	0.0628665717701879	0.251620044156097	0.629050110390244	0.125810022078049	46.7366297157541	3.10994397262394	0.00159046404881798	30.1673148505972	1.95938223593911	6	0.2058
75	0.0110714994668854	258.051465284801	9.7643382330087	0.98700142270148	0.0574586343185397	1472.02280910817	0.999010771608452	96155.0082009549	12.6279115194919	0.0892896590137237	0.271636156375476	0.137725111474995	0.137725111474995	0.999010771608452	6	1.65544828265251	0.654718791546299	1.63679697886575	0.32735939577315	11.0330173462293	0.171319362898937	0.000652221167194959	0.013169765513551	1.67725014835485	6	0.2058
75	5.07512072824753e-05	36642.9536469441	49.6348179002065	0.295890386984388	1.04807562149593	2195.37653569717	0.84823430666955	2.15444532956359	0.970989465528522	0.696352037546722	0.145554606799275	0.202555959586629	0.202555959586629	0.84823430666955	6	4.83467327412862	0.020412085503401	0.0510302137585025	0.0102060427517005	15.0711240203682	0.089459121017761	0.876334588504882	2.37962990346409	16.3394063707237	6	0.2058
75	0.000558241420332047	120.384134647704	176.485443536416	0.00241275670871997	0.592162494094512	14.3163292405931	0.0311647896458607	16743.5634594915	2.65654491882492	0.302681594450122	0.0855397168234934	0.0656120004244934	0.0656120004244934	0.0311647896458607	6	0.0185328500527055	0.142466936848613	0.356167342121532	0.0712334684243064	8.3762573231293	0.304780065640076	0.00148729495651373	413.46366987019	7.68119304599827	6	0.2058
75	0.00532327117909193	53.883813541314	664.979344696514	0.86909390559649	7.08291597350788	15.5860253551174	0.988801735011375	1800.7683381629	8.49573452532533	2.98947124188507	0.152162548045894	226.530191026249	226.530191026249	0.988801735011375	6	106.64486451206	0.133311515951904	0.333278789879759	0.0666557579759518	6.25329787129162	0.00345711030760354	0.00010078051298489	0.150623647871128	122.708103031588	6	0.2058
75	0.00804389408903904	68.2052909931463	387.132593224172	0.867139596192237	0.625126724275018	0.0694966662371596	0.988611135985584	401.503899029602	11.4057256626375	0.157991818653226	0.561025023758795	1.65018115520989	1.65018115520989	0.988611135985584	6	13.9850940132123	0.0297610373247868	0.0744025933119671	0.0148805186623934	2.5910189623502	0.53786697602618	0.00565102069115286	0.153216857344742	16.1278461675875	6	0.2058
75	0.00106211328625818	3567.79015290729	26.5731505161159	0.212582646434462	0.336272394016235	3875.29268985635	0.78216647121614	10603.0322389061	8.78856582360194	1.07139971273769	9.55084699896061	2.52201090868947	2.52201090868947	0.78216647121614	6	7.08518353510884	0.0282679209347591	0.0706698023368977	0.0141339604673795	24.0972733949456	0.187259835007265	0.0704672193968194	3.70405283202781	33.3290776737656	6	0.2058
75	0.00250113496861545	2165.66452268195	67.763859769777	0.770762296081419	1.84779535343468	6.65504501423064	0.978126958552856	35.3380945010888	3.25241886366686	7.81745326898951	2.52910335667704	0.00139217449081447	0.00139217449081447	0.978126958552856	6	0.26370477779184	0.0268581677539746	0.0671454193849365	0.0134290838769873	9.28967990218961	21.171016022561	0.00027284624830365	0.297416862609955	0.342135025457944	6	0.2058
75	0.0257281433488393	7.71806330419889	168.969121955731	0.000485630173453426	6.90453800429404	13.8511914776969	0.0064205298696094	2909.1922021749	1.68229464029851	0.0181506228654158	0.353460339474152	9.54567674520521e-05	9.54567674520521e-05	0.0064205298696094	6	0.0128314386134617	2.42601342884761	6.06503357211903	1.21300671442381	26.2594284340437	0.0102417160826254	0.00054175577336191	2058.18012237332	26.4222433342938	6	0.2058
75	0.00680740805776782	202.996427298951	10451.1372399088	0.761377081273855	0.537684919644297	54.762695516633	0.976977873246172	9.29841605733818	60.446144297148	0.00239194603229109	1.47785939380907	1.55458696959542	1.55458696959542	0.976977873246172	6	2.54440934656707	0.00598859559033004	0.0149714889758251	0.00299429779516502	1.1785913291117	0.00993233548341227	0.0107326676285407	0.313409642337679	3.34185176983531	6	0.2058
75	0.00692588245724034	141.54062090193	3371.18330714917	0.993073971228288	0.204996725588256	5206.21136984319	0.99947588888131	0.0451530747784382	1.49345036740972	0.225204754601119	0.19591656468409	0.00027445773087911	0.00027445773087911	0.99947588888131	6	14.2682006171624	0.451367215832895	1.12841803958224	0.225683607916447	2.52800129257143	0.0124221937328287	0.000297011555877884	0.0069743332041476	14.3677118024901	6	0.2058
75	0.000672850019788589	115410.283187122	6.16795449824664	0.994875464218092	0.387058683895815	0.247439469344823	0.999612861819969	4.09033045030929	20.9539437451317	0.0858701388631984	0.367077619559645	9.08471644523437e-05	9.08471644523437e-05	0.999612861819969	6	34.324787284664	0.337845811028437	0.844614527571091	0.168922905514218	5.49796578954858	0.114986720498001	0.0105178300764073	0.00515093191682634	34.5015919270269	6	0.2058
75	0.000213482961183294	1641.6864851917	69.8419356717164	0.937503297613399	1.9045513266652	30.9388283211582	0.99501274812166	52.0726129492204	21.5547347805574	0.0300894256127607	1.2929309811746	4.01784708863602	4.01784708863602	0.99501274812166	6	3.56584540515263	0.501629246754361	1.2540731168859	0.25081462337718	76.7552289010713	0.00771951729589251	0.119485179704438	0.0666629147286188	3.80355505333176	6	0.2058
75	0.000243685590856579	141285.986472338	0.247967314427535	0.0210011490535127	1.91221022796737	4.59342462106967	0.221975796827679	442847.885470125	8.5977575502694	0.0437395580684387	79.1869650167845	1.37050535454429	1.37050535454429	0.221975796827679	6	0.0451334396693588	0.328739478324672	0.82184869581168	0.164369739162336	6.51882086390908	0.419145503193465	0.00748411278504226	46.6164421980872	2.14909382121688	6	0.2058
75	0.000622099355815799	1208.55446127408	199.66586698679	0.108299578174482	0.506311108972099	3.22675138711597	0.617638081852461	22.8694302982336	4.66257776548173	0.0209118822247672	1.4531850741742	0.00583381646364885	0.00583381646364885	0.617638081852461	6	0.0208336173065173	0.126685728111448	0.316714320278621	0.0633428640557242	8.57259958835131	2.08440436715305	0.746242403428576	8.23364630644173	0.192370253492144	6	0.2058
75	0.00223687173838492	73238.8783973881	1119.17781174913	0.796327679657412	1.27303919622594	0.10487188303089	0.981132420643258	7.61689837232364	24.7254967333314	2.29500427619101	1.17738432478936	0.0112123634400766	0.0112123634400766	0.981132420643258	6	6.47808618175393	0.0632125904640204	0.158031476160051	0.0316062952320102	75.6619978976737	0.844237653433168	0.115251535553263	0.255764461722855	8.13495040702448	6	0.2058
75	0.000178102933014374	234.432985768659	467.073392958433	0.814670019634853	1.02517748708076	79.9778335076357	0.983183070776958	26.8443626711001	10.7739502942531	9.79779054201698	0.0235096586085533	0.00708435554096784	0.00708435554096784	0.983183070776958	6	1.60982818108023	0.0882277129991853	0.220569282497963	0.0441138564995927	89.8088670246122	63.9075348594942	0.000267760478585738	0.227490856295674	1.97604937248308	6	0.2058
75	0.000206112704510814	2767.5405066873	497.896917987805	0.33428266967965	8.79493383673543	50.3359582471506	0.869765372197653	0.402234897942669	3.70127333670482	5.67911139803946	6.78899861582448	45.7292623103429	45.7292623103429	0.869765372197653	6	6.64013988399228	0.0635715552077479	0.15892888801937	0.0317857776038739	14.0460750114039	0.00254064542478344	0.000520364574534932	1.99148023724449	19.8638472355018	6	0.2058
75	0.000271070321066019	30119.8296622574	592.690882681261	0.0766513739224248	16.7138255902209	65.3981047187581	0.524735963149079	494.459828511174	8.87977617772833	0.0443102438120227	7.6396419074129	0.000704437663487315	0.000704437663487315	0.524735963149079	6	0.123289851913498	0.0271090641345203	0.0677726603363007	0.0135545320672601	6.04515201565494	9.02127117171777	0.428811784465575	12.0460805700893	1.60844934153788	6	0.2058
75	0.000480092919520019	551.719772087019	2876.76825534418	0.42989975769211	0.759385452971386	232.409835058605	0.909331843796117	1519.72382801531	3.65100325448041	13.1587196969614	0.071079870752786	0.0716211486027512	0.0716211486027512	0.909331843796117	6	0.612423192677962	0.0395127870382545	0.0987819675956363	0.0197563935191273	3.72416344058108	0.445228724949467	0.000108420167954734	1.32612366512705	1.42457208156087	6	0.2058
75	9.23699737859916e-05	101661.968502065	756.632621818984	0.0398112166958909	1.20300462264161	66.6438839395926	0.355438688339318	255.368517776974	6.00123715927423	0.0739846820047228	0.995683001328338	0.86935786889985	0.86935786889985	0.355438688339318	6	0.763694464039982	0.0559192654866852	0.139798163716713	0.0279596327433426	0.117200440746471	0.00177486089529115	0.0053134513363054	24.1185490671832	19.1828968673245	6	0.2058
75	0.000295762386696711	489.456235628532	0.94764441053367	0.0855843380408686	1.15724107455479	19476.8280611898	0.554527552167794	132.711754550144	68.1632587679319	77.5482942587008	0.2557025901466	0.102550986327983	0.102550986327983	0.554527552167794	6	1.15916221017145	0.0314871329147781	0.0787178322869453	0.0157435664573891	16.4561478338894	0.0192932809435139	0.00965924451123997	10.6843808445708	13.5440927242777	6	0.2058
75	0.00336710827043798	11925.7628089964	11.2600469096791	0.0466235853046368	0.380499815169102	2.30250114937837	0.394093084354389	878.688996594015	7.83759531772791	1.3021608293327	1.21359710210165	0.0566495202361081	0.0566495202361081	0.394093084354389	6	1.52088337419721	0.0100766836471277	0.0251917091178193	0.00503834182356387	36.3236275171179	6.25218238979065	1.01017300877218	20.4483719659489	32.6204723266091	6	0.2058
75	7.88010934670103e-05	129928.039290314	81.7153962543755	0.924659121602949	0.350709266369368	13.0969094789307	0.993911015284326	8216.52056736364	2.34869909416577	0.0409263210221409	0.442177806436694	0.0599488995136574	0.0599488995136574	0.993911015284326	6	94.122799950907	0.149697492802703	0.374243732006756	0.0748487464013513	2.13518171237794	0.0101897224955492	0.0117525898701508	0.0814796249091701	101.791890386308	6	0.2058
75	9.17243222541469e-05	748.140342065299	4746.71883678585	0.699143467316728	0.267408747507659	1.76652298306618	0.968659030090174	10008.3178939572	16.786320624772	0.0112127461989334	5.31262802368992	128.926871037726	128.926871037726	0.968659030090174	6	0.463110024561739	0.0922109664587749	0.230527416146937	0.0461054832293875	139.026278101568	6.97135994608795	0.00435104433673515	0.430321595992224	0.662396269451144	6	0.2058
75	0.00118313116996187	221.946591364056	35.6448103080917	0.0493379710447483	2.12469857392076	3.66374793726941	0.408371744957944	35250.4680681122	31.886080154904	0.00357883064554029	1.42584855003295	0.0124527921861438	0.0124527921861438	0.408371744957944	6	0.613747748081184	0.617408940623247	1.54352235155812	0.308704470311624	6.54905413190357	3.51276808176239	0.119888919883335	19.2683648886377	12.4396633076891	6	0.2058
75	0.00409896034393379	424.059072547063	127.684582444704	0.0424178477772971	0.0223011405374511	505.271335708101	0.37073189279987	87.9683274775102	20.3204798424378	0.0050518944733096	1.14957343028959	0.0106217624872579	0.0106217624872579	0.37073189279987	6	0.392014728409316	0.0955071969337303	0.238767992334326	0.0477535984668651	9.57920781419507	0.0580171491810974	0.000857880442107532	22.5749820511926	9.24174018605279	6	0.2058
75	0.000322083254947189	95791.6984398766	173.595653421662	0.200705339787533	5.22938946561808	3.61911847354317	0.769567773383241	3.15096879077068	4.71598426577935	0.00092221990249715	1.88061742233054	4.0887009363686	4.0887009363686	0.769567773383241	6	19.1246190597652	0.0308767975770671	0.0771919939426677	0.0154383987885335	20.9741746576054	0.0173298075317736	0.218102285695798	3.98242847479097	95.2870465729044	6	0.2058
75	0.00507078624783378	236.147007645994	8.96621675432766	0.0503310558929495	0.959776082747101	45.2885890907711	0.413448598055707	16.6195942647096	4.93084927359214	9.95372290312132	0.051787408654597	0.0969807050667528	0.0969807050667528	0.413448598055707	6	0.604132884809109	0.0186871285901432	0.0467178214753579	0.00934356429507158	28.5623055630975	1.12873505431803	4.91135898306503e-07	18.8684486597485	12.0031832054955	6	0.2058
75	8.39290565180598e-05	64656.002819617	1726.23320828026	0.400403900396637	2.27463146665184	23.0228761886338	0.89880179907375	0.382150550403781	5.18029911499354	3.28773002188232	0.147620102403401	44.7371860558446	44.7371860558446	0.89880179907375	6	1.29582173505994	0.0233912174170705	0.0584780435426761	0.0116956087085352	1.06944072634729	0.070406980356066	0.0155514877224259	1.49747816894243	3.23628649415329	6	0.2058
75	0.000189999231510858	22652.3359019137	640.174407124985	0.103116502222272	0.755142218953646	4.83758040424507	0.604606772136309	3.60649949312452	8.83601687669386	0.0883615257873507	9.26214390162479	0.450845118793125	0.450845118793125	0.604606772136309	6	2.33780537297506	0.00890578334095968	0.0222644583523992	0.00445289167047984	2.44027516448363	0.2780584509094	0.00871089510398471	8.69776881923762	22.6714960514837	6	0.2058
75	0.000554893243179012	5146.43586977992	443.637996902383	0.775145755321075	1.38548293334747	26.2951128337454	0.978655022301755	1440.47203983669	4.78664327243718	0.476296150561426	1.36401384255746	0.767348702198789	0.767348702198789	0.978655022301755	6	15.0726593688253	0.0171594793121055	0.0428986982802637	0.00857973965605274	17.0326721885297	6.65461405664203e-05	0.0543235491552346	0.290079953525369	19.4449356980378	6	0.2058
75	0.0045062664633513	50.0134824787843	277.888924549248	0.265180687855985	0.0319049385007522	2.66709344238768	0.827576920146126	1026.57007575561	3.90557921335487	0.0530641170679178	1.94090982010505	138.981078738949	138.981078738949	0.827576920146126	6	0.140410366929096	0.0325416036261104	0.081354009065276	0.0162708018130552	107.678395314652	0.573564964969324	4.73738047351202e-06	2.77101367405413	0.52948941366858	6	0.2058
75	0.0248808717190036	301.346425897944	0.988970010276154	0.297451326780566	3.54884728857432	16.9991577772889	0.849194836648609	0.0403337318195302	78.5279583652429	799.601948373572	0.101325796826569	0.0109430320302388	0.0109430320302388	0.849194836648609	6	5.61954524069971	0.0547875439121428	0.136968859780357	0.0273937719560714	6.03796035892841	0.0781247714035808	0.013215349392106	2.36189456884727	18.8923186240999	6	0.2058
75	0.000403223018711791	41518.4848374285	0.690409140717303	0.186216515000242	0.394977911570483	2.86690831560444	0.752684211390601	36.8303235251144	85.6116238281264	0.0127095358064089	34.4036339720108	10.9841604522765	10.9841604522765	0.752684211390601	6	11.9046250760702	0.0155149049729393	0.0387872624323483	0.00775745248646966	3.01258927915762	0.834980962489007	0.00277665841825341	4.37009298019942	63.9289435529103	6	0.2058
75	0.000527939072409505	18.4148362373371	86.3514578514286	0.340790980435485	0.186890897232241	1.04164106438753	0.873027075945634	1398.59686250118	26.839064843254	0.159198790696471	0.415276805640387	0.0149521418585528	0.0149521418585528	0.873027075945634	6	15.785860367214	0.0364485318899481	0.0911213297248703	0.0182242659449741	12.0648261131644	0.319170908221977	0.0199112120131782	1.93434996055979	46.3212387459369	6	0.2058
75	0.000110386992176538	8961.9607097417	713.887907120583	0.322247535166016	1.08026087267069	11.6846719490837	0.863456691971172	83826.0815267412	5.54428868871823	0.45098418135692	2.21011653584638	0.0913483294221356	0.0913483294221356	0.863456691971172	6	1.73614932453993	0.0372249391199931	0.0930623477999827	0.0186124695599965	2.97860955982102	0.0431528140053723	0.0207102687802344	2.10320449614865	5.38762638989773	6	0.2058
75	0.000281001660298622	16490.5281155549	1887.74185270473	0.00748173719685124	6.40839485503434	309.190361085297	0.0911216054843006	25220.101259176	236.832961946993	1.5845651764324	0.653126378249883	0.0025252021590164	0.0025252021590164	0.0911216054843006	6	0.0521147608320292	0.742002052333187	1.85500513083297	0.371001026166594	2.27613775488377	3.48090478359876	0.0490709728425027	132.658797908707	6.96559628610882	6	0.2058
75	0.0196982149778006	242.856001708365	28.8764812697997	0.884570766192831	0.00886257706348542	8.78323973260926	0.99028391480243	52.574088681742	140.60401334658	0.10650481460263	4.49919191175693	0.331952864394896	0.331952864394896	0.99028391480243	6	0.75643851002174	0.167843580177366	0.419608950443415	0.083921790088683	3.82236438419913	0.000249011175665325	0.037958956464856	0.130491802599326	0.855147534750026	6	0.2058
75	0.00599693809147307	44.8772777900515	521.316715489438	0.91713685034773	1.03265444829287	584.993806166522	0.993252616880957	89648.6222925042	27.9848900502018	9.6859394259163e-05	0.226797443825082	0.469940749994708	0.469940749994708	0.993252616880957	6	3.98606239669211	0.0511727061545421	0.127931765386355	0.025586353077271	2.54489894789237	0.00346897880987873	0.430654661714109	0.0903498203358117	4.34620241808058	6	0.2058
75	0.00344687132850283	334.192737801208	8.60371889376019	0.0308195667105663	1.83836185635404	2414.4466457963	0.297227164448646	0.287585778070177	48.9915687446833	0.002569589436376	4.96524796246669	0.000759024468131799	0.000759024468131799	0.297227164448646	6	5.63412932299181	0.0076802613528893	0.0192006533822233	0.00384013067644465	1.63109290365606	0.19645370014642	0.00410068331169774	31.4469194973191	182.8101405806	6	0.2058
75	0.000746329520252151	79.8652396755281	139.335429922258	0.68550993754937	16.4379661834303	0.387348916085024	0.966656312862561	41346.888855281	38.3012968729007	0.653361418865795	5.12333376495992	0.00120268632093536	0.00120268632093536	0.966656312862561	6	3.78058185334927	0.0335749549314131	0.0839373873285327	0.0167874774657065	1.94496062485578	0.0238500879691193	0.00293208015902394	0.458768057506068	5.514992046453	6	0.2058
75	0.0179516664571672	282.21145946788	0.318890390998705	0.513355889744376	0.140091142326058	21.3510639680161	0.933466550320098	4828.52432551662	16.4243639767781	0.184895004624498	0.275823414161991	1.05696867188159	1.05696867188159	0.933466550320098	6	2.70947419068147	0.701233908616266	1.75308477154066	0.350616954308133	0.843879448334286	0.230593640611637	5.15345352791032	0.947966352344662	5.27796455599378	6	0.2058
75	0.000299783475587765	23558.0551792828	1003307.69819508	0.536485375029495	0.0696061529307117	29.2538909965639	0.939001362314424	94.6855049561565	0.336241725396443	0.00773913982732987	0.0671643014479643	0.0633520348214985	0.0633520348214985	0.939001362314424	6	2.13601458962942	0.137493846925949	0.343734617314872	0.0687469234629744	132.145715993172	0.00478685778798603	4.17430479124838e-05	0.863983710543873	3.98149640055329	6	0.2058
75	0.00155002557105912	79.9172480411135	66.4406374602327	0.631279062832552	1.45486820557685	1.18770458673438	0.957931295871264	329667.524485306	5.07249688150561	0.129293993324712	1.92156942918926	0.000127601362605451	0.000127601362605451	0.957931295871264	6	10.2378080673371	0.00657355839098208	0.0164338959774552	0.00328677919549104	16.2660368068194	0.467847472201904	0.395067770363675	0.584085484338726	16.2175631509147	6	0.2058
75	0.00285438771484474	43564.4712436495	18746.1056715766	0.563379320745717	2.29613665076152	50.0357647100228	0.944937629777981	444.594855566998	1.16594053907094	0.0118857560667772	0.0218306107450745	0.0372180555172351	0.0372180555172351	0.944937629777981	6	3.48684553615858	0.00695835238071735	0.0173958809517934	0.00347917619035868	178.686137229353	0.347370168045837	0.0118855834050654	0.77500302758069	6.1891613833877	6	0.2058
75	0.00124352715401308	356.040811393984	250.015040963218	0.965287757995253	2.04917885896515	2004.57437662057	0.997303492915449	474.959433812259	7.83162867686562	0.439017268074515	3.28644214164037	0.471397048065362	0.471397048065362	0.997303492915449	6	3.83119470145214	0.221304236131269	0.553260590328172	0.110652118065634	1.60956469121702	0.0719479009825421	0.111538378219438	0.0359605119999027	3.96896642448767	6	0.2058
75	0.000988346597203462	129.340574494968	1.08360409126124	0.0174244254704255	0.0336206666041796	0.400454087383208	0.190843250598611	3612.77245639948	14.8472952038899	0.00148063219021723	3.42178883375936	0.002810838771372	0.002810838771372	0.190843250598611	6	0.0285437414561213	0.0504558098436675	0.126139524609169	0.0252279049218337	2.01871923689551	0.0104718234460897	0.000313083651791871	56.3907014436317	1.63814534399247	6	0.2058
75	0.00322143440457176	3379.0651290536	308.851159312171	0.868535777629976	1.68732506994135	0.250142535046405	0.988747382164985	0.675062159066483	81.0900272456761	0.66964765073702	3.6125752188064	0.135551391416554	0.135551391416554	0.988747382164985	6	1.66959189712767	0.077117586789673	0.192793966974183	0.0385587933948365	5.793554753002	1.00758178390524	0.00113433413867056	0.151363047736224	1.92230641515262	6	0.2058
75	7.26834200417562e-05	713.675131113037	1424.24521539272	0.227929685765014	0.0237530594029724	49.4777056857401	0.797012440571731	12.2530674071735	460.788478533896	0.448330590873813	0.572836663929394	0.0127960738758986	0.0127960738758986	0.797012440571731	6	7.67451739644457	1.13180836186272	2.82952090465681	0.565904180931361	0.173043575005304	0.0432805973284309	0.00641557788868427	3.3873179425648	33.6705478739469	6	0.2058
75	2.62912893380091e-05	90535.2240386237	896.791837631116	0.0743111227895951	0.275143209949886	1.8884710884424	0.51636577281825	238.510256915629	30.2456130880603	0.239937224994262	19.5054560622499	13.5801648620534	13.5801648620534	0.51636577281825	6	0.00971130321892933	0.068329467857589	0.170823669643972	0.0341647339287945	4.3550895728331	0.0327700686553263	0.00317435010078436	12.4569356841964	0.130684382826861	6	0.2058
75	0.000620956647101829	23.8472131534403	22479.4527899513	0.852968984160091	0.679834249586855	21.4952045096231	0.987205257880082	1407.22137485083	3.91831972119756	0.204975775165727	0.785612227430211	0.234025915627389	0.234025915627389	0.987205257880082	6	8.32570801052344	0.209404444866851	0.523511112167127	0.104702222433425	3.24928450668149	0.0091458096937615	0.000310981502521552	0.172375571175884	9.76085668428105	6	0.2058
75	0.000510514178866129	346.090385136725	972.83235968874	0.0998052746399582	5.77546964478583	858.452830237693	0.595891203946648	45.3617997590574	32.2728229279339	0.4622018480161	0.205462569172417	0.844243895632034	0.844243895632034	0.595891203946648	6	3.03249223031337	0.138072031115449	0.345180077788622	0.0690360155577244	0.909915944635233	0.00376457709037988	40.5536776606784	9.01951052794997	30.3840878275513	6	0.2058
75	0.00244241121490004	645.101666398905	1195.85960059724	0.0170609169652688	0.0164140500239704	71.041203469471	0.187552449415016	23.2603708212988	206.614266847439	0.0209448593186293	0.530555078559758	3495.33708347049	3495.33708347049	0.187552449415016	6	0.447441379046626	0.0136522865692102	0.0341307164230255	0.00682614328460511	8.31066339110646	0.0445681965285049	0.000692258844124688	57.6134966857712	26.2261037878263	6	0.2058
75	0.216745301848003	4.23471021156835	82.8615573284502	0.570921069055334	1.22090974106657	158.699336416991	0.946514419571304	96.8380155333403	0.82648133558981	0.127826635228038	0.127677273192082	4.77216014320089	4.77216014320089	0.946514419571304	6	1.03779829003263	0.0720317874035053	0.180079468508763	0.0360158937017527	60.4021310352624	0.401103942727276	0.253857443498447	0.751555607598498	1.81776141446279	6	0.2058
75	0.000162604296170365	96382.1026868497	0.685669432758899	0.929670941618018	0.112851001662224	1465.03879989649	0.99434424394313	333.99170161135	6.02181671717106	1.85331948076049	0.124674957442271	0.0526837022460067	0.0526837022460067	0.99434424394313	6	328.370252189495	1.06955534079188	2.67388835197971	0.534777670395942	5.38019935585984	18.5479864694874	0.0786705301267172	0.0756494101661168	353.21126808373	6	0.2058
75	0.00512409042401567	1991.17791491349	3.94494828876388	0.0518597025403723	1.0039701180083	18.6180171155901	0.421115360572776	17824.0121575906	6.25318103308213	8.23380281349412	1.39501685651663	0.0234023055489744	0.0234023055489744	0.421115360572776	6	0.390357200226486	0.0385351326100605	0.0963378315251513	0.0192675663050303	0.914410630137801	0.00375243706530207	0.444804056857185	18.2827947522743	7.52717777203979	6	0.2058
75	0.000952424449241557	413.431290447237	20.3480308214905	0.268342833571686	4.88558923509239	551.612897098506	0.829871576229921	1191.95439855854	2.64596816419003	0.313658560537853	1.07880050661854	0.482025666141619	0.482025666141619	0.829871576229921	6	0.272050558991536	0.0678217696873892	0.169554424218473	0.0339108848436946	4.22815576784435	46.5310581113172	0.000912536939595851	2.72657613654086	1.01381712107046	6	0.2058
75	0.00211693371458634	1540.83154294771	177.629484270667	0.104949314545317	5.73713797433507	178.069392294808	0.609297725768977	3408.42998532544	75.730537385656	0.128445674249944	0.415800800008533	0.0278777970914318	0.0278777970914318	0.609297725768977	6	0.236528914500484	0.0199887602561437	0.0499719006403593	0.00999438012807187	34.148576817739	0.0145288311675384	0.00173790229942499	8.52840906424599	2.25374425288268	6	0.2058
75	1.95076696699479e-06	645122.161290945	910.013708629391	0.582041926877076	1.66150822635999	493.199673576773	0.948774096549115	952.172990161657	16.9695135759485	0.00853231036103441	0.700337901170442	6.21159521243446	6.21159521243446	0.948774096549115	6	13.0736897559943	0.0231339010191237	0.0578347525478094	0.0115669505095619	16.3005037236624	0.159216504945544	0.000176575212185168	0.718089288456351	22.4617663303753	6	0.2058
75	0.000168789783173317	117229.674380061	1309.50048374649	0.274137150320032	22.2030148192751	89.4431201177786	0.83397035235402	38.6063780152557	3.37957345279131	0.00141883756652554	0.776509844036597	1.72564570567442	1.72564570567442	0.83397035235402	6	4.22707614713526	0.00913771594785678	0.0228442898696419	0.00456885797392839	20.095424588277	0.0603784567670182	0.0195755285990508	2.64780913069457	15.4195669656612	6	0.2058
75	0.00178354688970496	7012.10130903662	4.46317334983609	0.454814838630628	4.8636329344025	250.265415509403	0.917323814882456	50.6275453637931	1.47915069516398	0.0126338155049578	0.60723955280465	0.421813406098641	0.421813406098641	0.917323814882456	6	0.848318986485263	0.0274501223251155	0.0686253058127888	0.0137250611625578	108.412520821357	0.0588095115981644	8.39798482370679e-05	1.19869695327187	1.86519637098783	6	0.2058
75	0.00437440905314106	3.536542292236	2.21058784686241	0.365971581197671	4.69032708326192	2086.96000524122	0.884752498507273	5.71037596601013	16.9067587058075	13.886974067943	17.8468570990765	0.36095235302545	0.36095235302545	0.884752498507273	6	0.257757415272757	0.029298380951284	0.0732459523782101	0.014649190475642	774.191703969559	0.0173845924683305	0.00106331980356557	1.73245260390826	0.704309920538709	6	0.2058
75	0.000158963305980117	37465.0136432702	59.6909224478029	0.114997837769705	1.11814195305617	52.9108261277057	0.633459552482058	3652.12931383587	0.388867790659437	2.67966773062748	0.380621522465517	0.553952139803992	0.553952139803992	0.633459552482058	6	0.83290061206736	0.0667717342901633	0.166929335725408	0.0333858671450816	12.3106900937213	0.420803108695021	0.00377098764375385	7.6958156726616	7.24275019618479	6	0.2058
75	0.000154315782470233	599.844122185353	64.2887740298805	0.480161698618155	15.765853399949	0.0721194987588623	0.924726449834214	27.3578639644983	1.26686676504451	0.0907500501031137	3.0739060289624	0.0957266431343513	0.0957266431343513	0.924726449834214	6	1.3123579801046	0.0903515064705938	0.225878766176485	0.0451757532352969	51.3200441158347	0.0286018669998947	0.000460418144528743	1.08263175275719	2.73315840035014	6	0.2058
75	0.000334293835020214	1117.19155988501	1866.37223016744	0.260821892051556	0.43843948895385	19770.9824462664	0.824344364623401	9777.31146871509	54.7981679651871	0.0450273678322528	0.57469011485451	0.37502757248881	0.37502757248881	0.824344364623401	6	1.93568457940242	0.0149501340552695	0.0373753351381737	0.00747506702763475	12.0898303968965	1.3520875065566	0.00838699567198952	2.83403399206357	7.42148047534213	6	0.2058
75	0.00438764634467159	1.76327374056382	11.5336610657231	0.969159587070527	0.137723330559926	17.8702850310656	0.997613093606875	861.417260979424	5.38089981339053	0.0459325338531062	0.17746307527468	0.246179747421158	0.246179747421158	0.997613093606875	6	49.776436227642	0.033041271941745	0.0826031798543626	0.0165206359708725	1.9515999784389	1.28566084234269	0.0300747380716077	0.0318218107119947	51.3604125591958	6	0.2058
75	4.98911336497104e-05	3347.32080405067	1.15546189161447	0.311731928081289	2.60897715885326	29.7430832372158	0.857628263590898	173017.415553564	56.4618233646336	5.77345999003374	0.216594134057252	0.00031329724430732	0.00031329724430732	0.857628263590898	6	26.3807197530843	0.0267362299391796	0.0668405748479491	0.0133681149695898	8.21751089261958	0.0165990866088007	0.456761815650717	2.2078844350497	84.6263002813273	6	0.2058
75	3.96861881070971e-05	55379.2724493344	2.1986506012379	0.321735034086454	11.0773274254743	0.201799490592529	0.863179681010454	1653.80440345838	2.79859630755054	0.0748914278866043	1.29121031956319	0.00432421383532514	0.00432421383532514	0.863179681010454	6	25.7224617637431	0.00145317235923277	0.00363293089808192	0.000726586179616384	31.4464854671637	0.00641774880193781	0.00100252280514847	2.10814768071322	79.9492098732126	6	0.2058
75	0.0447708039904674	21.0350981422836	975.474014076664	0.4009155629558	0.437183756431028	106.330981448765	0.898995442253801	122.007397380576	14.1866838720794	13.9790453476308	0.39402293674739	0.0265710048767282	0.0265710048767282	0.898995442253801	6	24.4966672707745	0.0122347364296706	0.0305868410741764	0.00611736821483528	257.847424770449	0.00275120823628796	0.000434719050944354	1.49429079935779	61.1018117884219	6	0.2058
75	0.000420564564987468	61516.6916820837	62.0072878175736	0.289972262554642	1.21491296565854	3.85357211721015	0.844519206718315	61.814600563936	3.36296095782203	1.74607186592347	1.29391967558516	0.245081461144002	0.245081461144002	0.844519206718315	6	5.98836124837796	0.00831089514145112	0.0207772378536278	0.00415544757072556	78.9430743624226	0.242363145372661	0.0037126154729367	2.44860570866347	20.6514967866954	6	0.2058
75	0.00272047487005956	884.482748956811	12.2748768199022	0.0426091726203403	0.134440175107613	390101.084695635	0.371829056086918	374.434884346009	2.62079765221621	16.2055782054753	1.74179982440098	1.18308319595643	1.18308319595643	0.371829056086918	6	3.04352755840789	0.123647371211909	0.309118428029771	0.0618236856059543	25.5791783293463	0.2386559391371	0.000170777876354915	22.4691250381762	71.4289288254098	6	0.2058
75	0.000309891317179421	13047.0653821857	477.076929785694	0.0670695708883901	5.49171573678654	1.9875738338663	0.488792841435949	9784.37933156344	58.9536921082173	0.00974094036352679	3.31270558392991	0.369825311263017	0.369825311263017	0.488792841435949	6	0.332504906105747	0.0151608695881967	0.0379021739704918	0.00758043479409836	247.786625494326	12.0495573272287	0.00136634302195772	13.9098911287817	4.95761194982245	6	0.2058
75	0.000292567828496142	4345.40179898539	198.215418267318	0.0327590791614041	0.155106237306607	9.16515716406985	0.310559814294524	286.019931375192	3.11573417488629	0.197565920629638	0.188389208239157	3.58033118267767	3.58033118267767	0.310559814294524	6	0.0602000811423265	0.066520351907164	0.16630087976791	0.033260175953582	1.06874803609336	11.6198066031451	0.021396046203657	29.5258885658231	1.83766096860417	6	0.2058
75	0.0257047854590815	2.26019664881655	27.4053841823199	0.724906157545876	5.6879232645807	61.4027077121332	0.97225854667359	145.112675038169	8.3092103643608	0.00949115044722312	9.21332765627836	0.00451304643358854	0.00451304643358854	0.97225854667359	6	0.864821129521396	0.0290242981030575	0.0725607452576438	0.0145121490515288	1.6495866015463	0.202039945873996	0.00512128999076335	0.379488902929776	1.19301115119396	6	0.2058
75	0.00983484674611183	103.293341053476	6339.8337154369	0.536550761157478	0.477321971526487	1049.4168885223	0.939016421610999	0.101718692197586	5.38366958287766	1.46999605598988	0.0441811978465175	0.05341553343872	0.05341553343872	0.939016421610999	6	1.9025435845165	0.0126138834379302	0.0315347085948256	0.00630694171896512	1.73826887038812	0.181973179485986	0.000471507679696382	0.863756558359442	3.54587808320732	6	0.2058
75	0.000374084192642497	894.796842873066	3612.56910488665	0.235583960704944	0.219954201030186	32235.8992171184	0.803879357335689	81.858919974333	12.9444766317724	0.288931484718268	0.043562871328791	6.67449885942608e-05	6.67449885942608e-05	0.803879357335689	6	0.0980581870082108	0.038502110826262	0.096255277065655	0.019251055413131	15.8503560069324	0.00197458718335168	0.0133533960729263	3.24477115083589	0.416234563315724	6	0.2058
75	0.000400832652377342	2839.15851286113	16.9314467097709	0.104627389519613	1.9410483224106	19.6075435197364	0.608480476938914	322.278617336365	59.3112389701972	0.0732739514126453	6.3589386333006	4.33513038703692	4.33513038703692	0.608480476938914	6	2.27315670489482	0.0669950093651696	0.167487523412924	0.0334975046825848	36.7421735469671	0.152631995011718	0.000447900668942287	8.55772675387778	21.7262106541299	6	0.2058
75	0.00290356973851726	1405.61572569982	38.9857954679153	0.162065027012892	0.374256797478514	401.22651174085	0.720072486155358	3739.5107139093	4.00804451283119	27.6664134146896	7.55123593157057	0.0111684803862928	0.0111684803862928	0.720072486155358	6	0.812877601300864	0.0675936655637504	0.168984163909376	0.0337968327818752	180.25635324332	1.55889347002319e-06	0.00534714459638197	5.17036271447049	5.01574964249506	6	0.2058
75	0.000225417291922238	2319.98874950079	6.05271818119659	0.480024523261316	0.563427717478967	24867.4611702928	0.924688186562004	0.915162313916677	21.8086359959065	0.419610340434853	0.151775963781566	0.0128068344862034	0.0128068344862034	0.924688186562004	6	7.91886122559525	0.0489088357251807	0.122272089312952	0.0244544178625904	8.69364206971012	0.00369546519368558	10.4846587166917	1.08322690100485	16.4967847304842	6	0.2058
75	0.00298187726551242	27.5982006745309	1.9337048806363	0.702977065255394	0.0663080132618902	83.1538253612119	0.969209629971632	16835.5053099289	2.15267427114103	5.76473659368348	2.24543753218906	60.8919985355266	60.8919985355266	0.969209629971632	6	2.45912633725221	0.011117296843552	0.0277932421088799	0.00555864842177598	11.6887836129072	56.0657755359675	0.089369694082923	0.422521515174463	3.49816012327345	6	0.2058
75	0.00571138561886063	342.26518809044	148.016330479815	0.13005745111314	0.515582253989827	120.600739102179	0.665368956407184	8448.07606295687	1.72939464136489	2.77004861021614	0.114244014206843	1.2326122999728	1.2326122999728	0.665368956407184	6	20.8437969345304	0.0461726108139623	0.115431527034906	0.0230863054069812	33.6758088671	0.175478479208599	0.000241986225415072	6.68890971982895	160.266072848052	6	0.2058
75	2.03195975423807e-05	42270.09212537	44.3918444946962	0.136370293920475	0.0595547761267952	2.58889482810818	0.67743170771274	6050.30489817632	11.0015263856112	0.0135409921397785	13.3842880474908	0.00291634374488525	0.00291634374488525	0.67743170771274	6	4.01655132327863	0.0329985687837785	0.0824964219594463	0.0164992843918893	82.3735118923828	0.0152120488580768	0.00061239787870267	6.33297532219995	29.4532717339518	6	0.2058
75	5.54022848829014e-06	842935.402954836	3.0529590247065	0.00704322808891003	12.4622270995971	1936.20312585669	0.086206700125644	1892.99073443992	15.5580784351372	0.0234440816340806	1.10618552496521	0.551460298933009	0.551460298933009	0.086206700125644	6	5.16663263295197	0.00339314257546608	0.00848285643866521	0.00169657128773304	5.59077716910003	53.4506783981177	7.90531869715214e-06	140.980351534342	733.560317475325	6	0.2058
75	5.3387630601621e-05	184.088078345318	6.37130401184345	0.969645591385327	6.96764572016776	39.2314888157529	0.997651794526879	87.7041587024486	142.527557645398	0.225092636971342	0.788425507670311	0.00234808565360304	0.00234808565360304	0.997651794526879	6	171.515345472732	0.0855544662864292	0.213886165716073	0.0427772331432146	20.3449068934149	59.4622472692786	0.0647536677849539	0.0313046425254262	176.884572050381	6	0.2058
75	0.00617326156866187	862.058030867406	967.746212607071	0.041112758244464	1.36400742328607	2438.14601959006	0.363156294354116	0.319756384286541	12.1922492777934	0.00404938217742296	0.571278435249979	0.184608448600694	0.184608448600694	0.363156294354116	6	0.0347044450874882	0.0047594981888955	0.0118987454722387	0.00237974909444775	2.66606116679282	0.016289030666907	0.000777531918178154	23.3233497994423	0.844128357458511	6	0.2058
75	0.00057079238061319	5928.50630312142	25.3683047774466	0.0254089063876071	1.44540847964286	64.2776865638003	0.257471121563689	14205.0198695954	1.1483162872211	1.37513638782521	0.131151993961849	7.72061416266793	7.72061416266793	0.257471121563689	6	0.112466512395125	0.540730769535222	1.35182692383806	0.270365384767611	22.3383004934005	4.40460996073158	0.0530381646359577	38.3562786506915	4.42626340069398	6	0.2058
75	0.0114258337486769	1.80345762777666	814734.639236127	0.205456888675808	3.48641418048132	3872.63049763377	0.774733161336798	13667.5922728338	1.88516994700541	0.00242359071376674	3.94964848763393	59.5135032151089	59.5135032151089	0.774733161336798	6	0.595545779434332	0.194943814138698	0.487359535346744	0.0974719070693489	308.139871858387	0.387910669826654	5.02043403812512	3.86720112645096	2.89864108851589	6	0.2058
75	7.18477802233254e-05	331585.739014164	360.42233506396	0.152266788252578	14.317554005837	8.55904646338881	0.704918837385632	58724.559095945	4.13997575931578	49.3393026389481	0.996534812633953	0.341015571599917	0.341015571599917	0.704918837385632	6	0.112320877010616	0.855098002547493	2.13774500636873	0.427549001273746	15.4305675085628	3.00949889992897	0.201649251627231	5.56742032504959	0.737658410606915	6	0.2058
75	0.00103255661848477	8463.76511078546	0.410150777617589	0.979140305867401	7.60071092587818	34830.3333164356	0.998400750346347	202.461730684069	1.8257004896284	0.0347510030600547	2.22816415236762	1.61441510691734	1.61441510691734	0.998400750346347	6	3.36230432598999	0.557764804867174	1.39441201216793	0.278882402433587	2.61231508911815	0.194923207171018	0.0336603189378984	0.0213040909536658	3.43393516316479	6	0.2058
75	0.000480523293620811	4239.22410028376	41.2072556329689	0.232002278802479	0.0338382262804462	86.2208640019905	0.800707874407145	2858.57140350789	1.80078454392053	59.0946809598397	0.26556334326927	0.0134034025654431	0.0134034025654431	0.800707874407145	6	0.0870981635624058	0.0826688169674715	0.206672042418679	0.0413344084837358	154.445077693627	6.68726640718975	0.184687322770858	3.31030248996552	0.375419431274461	6	0.2058
75	0.00400622220067624	19.1520098629455	0.748385312216726	0.161747415154373	0.151476076765547	6.87408859111495	0.71960043827783	0.137184008785118	5.74084992549738	0.0469567821907705	0.496000782893514	0.00835413683510251	0.00835413683510251	0.71960043827783	6	0.611393762827143	0.0244364808007022	0.0610912020017556	0.0122182404003511	6.91864397021498	0.0210372431417213	0.00102575792987154	5.18247901547973	3.779929108874	6	0.2058
75	0.000213130425809895	10987.4404530066	4.90838182758117	0.135980869523941	0.990103455304795	14.9039568759197	0.67670787089053	268.191063814466	0.339409577255761	0.0069468290119933	1.47005672957215	0.00716545254417161	0.00716545254417161	0.67670787089053	6	7.95901861712284	0.132452966460962	0.331132416152405	0.066226483230481	1.40302528985452	0.112200869410233	0.0051790941260775	6.35397562540175	58.5304289124401	6	0.2058
75	0.00420297819051217	84.948860334144	349.052333078073	0.694928879561606	0.124911307670353	5336.03573910643	0.968047434471576	1.39213611276024	137.420568694269	0.209379387248143	0.0574240626899491	8.59722686510036	8.59722686510036	0.968047434471576	6	5.22734396616614	0.0610795865080595	0.152698966270149	0.0305397932540298	8.61142515926105	0.000614813336075108	0.626398057968435	0.438996175595477	7.52212797583517	6	0.2058
75	0.0053578057849519	2.39737461327802	4755.39263333781	0.312119009465767	10.1139084529722	167.624048082955	0.857848332522743	24915.592763815	0.946503872019127	0.210880403509435	0.211845279999351	0.00128856340397627	0.00128856340397627	0.857848332522743	6	1.3553594072079	0.0209951043053513	0.0524877607633783	0.0104975521526757	41.7480900053911	7.17779935631333	0.100489332474645	2.20390610527578	4.34244427959635	6	0.2058
75	0.00793295934062356	27.9600088564493	1.821382084296	0.70422371034877	4.43891631231473	1.28298013066004	0.969387521201235	9239.26639294118	15.3306317438056	0.000619810025871346	0.359054607934592	0.00714758096406492	0.00714758096406492	0.969387521201235	6	7.77322241947989	0.0930946010878509	0.232736502719627	0.0465473005439255	1.33121907286585	0.0105439306507642	0.000277669440459373	0.420003310460457	11.0380015686069	6	0.2058
75	0.0844903399181295	58.7162504844655	48.5097881649575	0.459331654817496	0.541449093641335	25.0044060395608	0.918693791721596	83.8969672621415	2.04676037673736	7.00800811379923	2.50091605030037	16.7972997480968	16.7972997480968	0.918693791721596	6	3.64607102129347	0.0490671319848931	0.122667829962233	0.0245335659924466	42.3264078771065	4.3504341244487e-05	0.000240896052562514	1.17707617037046	7.93777433593631	6	0.2058
75	0.000255504865847876	15178.0076817858	0.113088713148538	0.791033105613504	1.05481861680114	17.4763774250277	0.980524455093698	4053.88675604021	16.2792147999156	0.00420127502554893	0.211676068280254	0.592040666394086	0.592040666394086	0.980524455093698	6	10.2181531516733	0.00213335154617386	0.00533337886543465	0.00106667577308693	1.41486557679227	0.0487366124660614	0.357666575987493	0.264169594045533	12.9174785216459	6	0.2058
75	0.00114172401635563	380.838769189027	1217.30398726298	0.352071667834199	4.21541077285171	9.30218269169726	0.87844844214913	4.85639942553897	5.05204506319773	0.603792965236563	0.168163156976378	0.000510042924204725	0.000510042924204725	0.87844844214913	6	2.35646825352593	0.00829471869099599	0.02073679672749	0.004147359345498	121.66914493686	0.104602353367989	0.00125386295003613	1.84033079444192	6.69314934661447	6	0.2058
75	0.133327246717037	603.061218770683	98338.9815938276	0.561316663747063	6.42648072055136	164.53368528741	0.944499934750344	299.942929411439	7.4883108049423	1.03964849862956	1.95478687083944	0.259806976287087	0.259806976287087	0.944499934750344	6	99.6998574489492	0.00890417757517149	0.0222604439379287	0.00445208878758575	6.41080840791439	16.9414649996285	0.000201025042562079	0.781525589004451	177.617847265399	6	0.2058
75	0.00122190494057051	1032.34085104358	1617.22693530392	0.349463360712189	1.00017268488417	29.9849625377225	0.877220156892585	15468.032218748	3.37949997834607	0.307594439934937	0.287089286013535	0.0287235358380113	0.0287235358380113	0.877220156892585	6	44.2799552426476	0.00760969600242337	0.0190242400060584	0.00380484800121168	36.4780935929777	1.66610585398335	8.61806368362269e-05	1.86153031311223	126.708434190089	6	0.2058
75	1.06995482690035e-05	4800801.59596413	15530.7610765485	0.0582326253485876	0.985570773759877	1.55084341415344	0.451268067888145	109.322952010009	5.81175827372367	0.127991140134635	5.15395979641264	1.92414365421924	1.92414365421924	0.451268067888145	6	0.0928154926426453	0.10774017727642	0.269350443191049	0.0538700886382099	0.552722117594255	11.0388385846201	0.000925722337027132	16.1725041420317	1.59387443185054	6	0.2058
75	0.00082646260680858	490.54749169647	7.1873483675421	0.218301476496264	0.599365771867167	7.56224771979918	0.787876369058333	211.622643455858	3.5499069263737	0.377040805546238	0.0628392146347971	0.00215555760810971	0.00215555760810971	0.787876369058333	6	3.57253350467483	0.00282562427323914	0.00706406068309784	0.00141281213661957	23.0081679697764	0.0175304527214728	0.937780852114342	3.58082105558784	16.3651367000075	6	0.2058
75	0.11088206326577	0.508499924473973	0.0509660360789549	0.0790168244835966	0.160882500212722	29.538886861004	0.532947951904811	154.105182838491	8.47369012905369	0.00499867664648762	0.534997719516544	15.6333462983808	15.6333462983808	0.532947951904811	6	12.3180996369984	0.138325277958795	0.345813194896987	0.0691626389793974	16.7827493140469	9.43654516870731	4.95915632234905	11.6555326227719	155.892111806588	6	0.2058
75	1.70143778222003e-05	1828.73249323236	1.06600833573834	0.399883820495791	0.802192215338122	0.744877405177452	0.898604548242234	2054.72081032707	0.895249768223505	0.0123724449662232	0.267848506722659	0.247110411883779	0.247110411883779	0.898604548242234	6	45.0155229078695	0.0130616316329743	0.0326540790824357	0.00653081581648714	24.5060033982371	0.711283155087142	0.00479231847341285	1.50072633286379	112.571503523342	6	0.2058
75	0.000151670316931216	770.639655237506	446.290901944274	0.465966818779905	0.35966487563449	113.64654058585	0.920665266343894	8.81490266539392	3.72580580033558	0.00428578683746182	0.425307669068878	59.0609901171168	59.0609901171168	0.920665266343894	6	1.10743159608248	0.0131698824774909	0.0329247061937273	0.00658494123874546	12.1934289067687	2.19018214872814e-06	1.85012674521368	1.14607555666392	2.37663187902992	6	0.2058
75	0.000228379986546715	38.6102799430715	10.7780392388331	0.07308337669127	2.12572215092999	158.146953627111	0.511873105578484	12.8280784938426	1.97448847211465	42.2618655854176	3.20403784491816	0.0322543596251974	0.0322543596251974	0.511873105578484	6	0.134782893429237	0.119136224019697	0.297840560049243	0.0595681120098487	66.7452840834622	1.94255356170123	0.063626814847058	12.6830021445828	1.84423461984533	6	0.2058
75	0.000124849378972336	12876.6198593244	4418.50321443282	0.0999897796849744	1.52907879802611	8.0755602455571	0.596385220323564	0.401449011250576	48.6855070963533	31.9132215150887	3.13763341684185	0.150787263483496	0.150787263483496	0.596385220323564	6	0.417280331927266	0.107842445545561	0.269606113863902	0.0539212227727805	1.95846432403551	21.2459953431663	0.119698460178157	9.00102213596808	4.1732298365087	6	0.2058
75	0.00121008462212533	965.492786534365	81.5761979382368	0.352302617691564	0.185279416471366	499.209336950138	0.878556487249328	907.598370909374	62.5677192674612	0.470652064879857	0.285914453742288	0.0147447499429421	0.0147447499429421	0.878556487249328	6	103.337328717827	0.0208612658110197	0.0521531645275492	0.0104306329055098	1.36418214607697	0.00268049478258168	0.0140950305663289	1.83846883271099	293.319786821161	6	0.2058
75	0.000537142455303124	11571.3644023796	1724.0854442198	0.107048638770225	1.48583366966029	0.0158721920671929	0.614558625155286	39.1318937490577	13.0119213722158	0.00285363994126989	0.0470065114459685	0.201124379366469	0.201124379366469	0.614558625155286	6	3.20700407975259	0.00790275440446262	0.0197568860111565	0.00395137720223131	2.38590073104663	0.00671230542277391	0.0253034526776229	8.34154802422529	29.9583826248953	6	0.2058
75	0.0210783746304525	16.78775392916	168.245885257807	0.76244569117619	1.47415855865659	27.6824809653668	0.977109998862003	112.64995858413	7.33806935775037	0.189574844856504	0.285066994483336	0.0592359374701325	0.0592359374701325	0.977109998862003	6	11.3665956920174	0.0576994869822999	0.14424871745575	0.02884974349115	82.0380380839166	2.3481839724929	2.00809182406261e-05	0.311568825915123	14.9080725664311	6	0.2058
75	0.0220719520802725	23.1888744480408	170.527437581767	0.486787852771164	0.523971040154627	691.670414468065	0.926552724374257	0.900831333431172	9.56236036137166	33.4587651709992	8.78259014131876	0.0423747030640385	0.0423747030640385	0.926552724374257	6	15.3357463368203	0.0238423864150748	0.0596059660376869	0.0119211932075374	4.64269960719884	0.00127268241904402	0.20443597494208	1.05428297831847	31.5039626595397	6	0.2058
75	4.33653834311669e-05	1117.85688743481	3766.84032348463	0.396355949110769	0.775482301666366	0.20679187295401	0.897255192437537	3703.58391281776	33.840702774489	0.0378468637633494	0.967486094103803	0.942514891405515	0.942514891405515	0.897255192437537	6	3.70673618083037	0.00635984606854073	0.0158996151713518	0.00317992303427037	8.80217136221708	0.892214498645669	0.0177942027260859	1.52298471170552	9.35203871456072	6	0.2058
75	0.00120586107474372	6818.00397166361	14.0547160306731	0.572332872521469	2.52486891072135	0.747240272891092	0.946805548840886	0.24151489715964	23.8951820509612	2.92613197028401	0.237742052598381	0.780657955264797	0.780657955264797	0.946805548840886	6	18.5369203888455	0.0186085907948873	0.0465214769872183	0.00930429539744367	3.61988276865963	0.637972838757474	8.96775966712865e-05	0.747234953663243	32.3883552366637	6	0.2058
75	5.12241360722152e-05	18203.3673001638	246.270121010728	0.0767301492259021	5.69425894427017	1448.9704289456	0.525013399699061	974.786975679548	0.905194033240426	0.00690625915019234	1.01431777656213	6.92359503223208e-05	6.92359503223208e-05	0.525013399699061	6	0.638290127249293	0.0293202240205873	0.0733005600514683	0.0146601120102937	3.93228273725226	0.00161064518466967	1.36480650546434	12.0326867611829	8.31863529119559	6	0.2058
75	0.0002011274396538	6914.8845274167	154.918351946316	0.448430791129391	0.499221417282337	16.2080668030296	0.915347650090761	34414.3410746115	5.21887545037987	2.02007139910483	3.81989625751038	0.000251058577698237	0.000251058577698237	0.915347650090761	6	0.262181744605195	0.0772638053937886	0.193159513484472	0.0386319026968943	114.448091178277	1.81591303739431	0.00930043371505233	1.22999851879364	0.584664902124316	6	0.2058
75	0.00751216992328628	3.84200985605992	222.516882684759	0.895518016424925	11.4202737219715	1084.56656640469	0.991303945057769	0.629451552956647	6.18780472990875	0.00734804916821803	20.2830459460201	0.85667212120517	0.85667212120517	0.991303945057769	6	1.63621505100533	0.0793113178089604	0.198278294522401	0.0396556589044802	0.217299091684178	0.592314120464812	0.111869862018885	0.116672117878975	1.82711572631157	6	0.2058
75	0.00110191393129255	2.91313161240587	1.22439232063187	0.037215591301648	0.333560619593346	134.649514786157	0.339541596502268	10.1577574824709	7.78850508802869	0.00286529677750569	2.41497520658927	0.000536042076490792	0.000536042076490792	0.339541596502268	6	0.0697541778488725	0.0943862214639502	0.235965553659876	0.0471931107319751	21.5630403905762	0.0609481290531691	0.0057198127621636	25.8704584563652	1.87432673804604	6	0.2058
75	0.00244995087497862	1244.73063481817	15.2662270566824	0.992980180939318	0.064767946216682	19741.1286457338	0.999468745142082	752.646257740062	18.8158421735854	0.0073216877350649	0.199259295554725	3.78046346172196	3.78046346172196	0.999468745142082	6	1.83781539817931	0.325540237919818	0.813850594799545	0.162770118959909	10.838387799633	0.00933367292607887	0.0621823207779137	0.00706944528745963	1.85080773358519	6	0.2058
75	0.000562467680260499	5391.76829534271	22.9099841092358	0.827841401083358	0.198669029773767	19.5308585821036	0.984604571384631	4.13842507528894	1193.04072097982	0.00985732806191996	40.809482712343	0.149026222138984	0.149026222138984	0.984604571384631	6	3.01840023269333	0.0211897043480306	0.0529742608700766	0.0105948521740153	5.52279610163112	0.372592355085994	0.106528848934698	0.207960846958543	3.64610930154409	6	0.2058
75	3.12736797449497e-05	75324.2076915073	11.9493194593859	0.692007941863879	0.0879609986955522	25.5486199405978	0.967619654415191	82835.5190804382	2.85854749310442	0.00857282638321596	1.15428418945701	0.0786046295100107	0.0786046295100107	0.967619654415191	6	0.252424623287079	0.0162190415804284	0.0405476039510711	0.00810952079021422	71.0751232844514	9.3036323151752e-05	2.11583558745663e-06	0.445070120592207	0.364771280813901	6	0.2058
75	0.000135152382230131	2488.19204017331	21.0876194322599	0.31902028584048	11.1926070747179	0.052455543488991	0.861700508510669	3.44316558109497	0.168698402828598	2.41167689917397	10.1207746515048	0.000395304168065778	0.000395304168065778	0.861700508510669	6	34.1057837078936	0.0245157837555096	0.0612894593887739	0.0122578918777548	25.9062466392062	379.440676177537	0.277993650252396	2.13459690303215	106.907883986248	6	0.2058
75	0.00162965487929374	231.616987035567	2953.23769376264	0.594518412444233	7.82085172400343	185666.079478922	0.951220708901785	16973.4164267798	15.1035957897401	0.242592058637289	8.33426603834994	0.01165345213993	0.01165345213993	0.951220708901785	6	4.53942534339503	0.0914179379127167	0.228544844781792	0.0457089689563584	42.3863309064736	3.49229568326692	10.4584115998353	0.682033691586972	7.6354663680342	6	0.2058
75	0.00126961956070248	19050.9798813622	1185.41175813276	0.291666018206109	11.0316248365344	6.38441904303059	0.84559450390362	56.5325670186494	3.0617030491427	0.0635781141432982	0.0361756902558652	1.76887915093541	1.76887915093541	0.84559450390362	6	1.09935066616674	0.152427989848033	0.381069974620084	0.0762139949240167	7.40041072665334	0.00305257622584008	1.36683806928658	2.4285790513084	3.76921066406123	6	0.2058
75	0.0162399864070582	29.5687587592484	116.839511129471	0.0960644112146357	0.488911942449492	15.3467780408044	0.585653283515541	2956.6109620545	7.76489923471005	0.00470380598996257	14.4782019463528	4.93423435970011	4.93423435970011	0.585653283515541	6	0.0213365733637509	0.1747295111134	0.436823777783501	0.0873647555567002	2.96349119256525	0.157594998478496	4.12685794847802e-05	9.40968228874802	0.222106949847211	6	0.2058
75	0.00302463690174788	115.375854630283	114.597514476453	0.0634175204248349	0.257287710930445	140.536800061924	0.473840561645892	937.335633428339	6.5677101724856	0.00598525582867498	0.836065614174023	0.00161902637398738	0.00161902637398738	0.473840561645892	6	1.58972006278241	0.0483674694828009	0.120918673707002	0.0241837347414004	0.878670168270973	8.81693825602115	8.97954458278707e-05	14.7685130749513	25.0675215954969	6	0.2058
75	0.00102928491471997	2869.4764117497	92.6439946482125	0.193002365286732	0.348991461577852	0.979995136360919	0.760813694519793	3535.40500606713	51.7938630068762	0.0139628411574537	0.25541324848303	2.35074022209547	2.35074022209547	0.760813694519793	6	0.0958744493964579	0.011185732809884	0.0279643320247099	0.00559286640494199	14.6724974316222	0.00351146843866415	0.0366981628972813	4.18128365170219	0.496752717273816	6	0.2058
75	0.000296491035067579	39075.8326449307	546.939137992273	0.637868740158727	7.29002896326875	27.0744800748596	0.959061718184386	0.155606639077823	11.9903678741446	0.00419954057791206	1.12933018201113	4.77772615764043	4.77772615764043	0.959061718184386	6	2.25516406472442	2.35538767374883	5.88846918437208	1.17769383687442	70.7913984808246	0.155024299485934	0.000170112560461775	0.567720656370715	3.53546728777342	6	0.2058
75	0.00137333474196778	439.627553908173	9.21538576861175	0.0126354927048824	2.70688329011781	0.749646216301291	0.145447156249567	5.64040271540066	9.57608496648114	0.0415754646133597	1.14162405787894	0.000368998979165737	0.000368998979165737	0.145447156249567	6	0.0593896546889728	0.0512895445055253	0.128223861263813	0.0256447722527627	2.40744348780253	3.14434869404556	8.82480287081133e-05	78.1421453326941	4.7002246826532	6	0.2058
75	0.0023641323609738	2211.02485283968	399.152427853851	0.317490711912633	0.109927045936522	63.0679810624828	0.860858226568059	17.8427602482136	7.40168085603836	0.960945204945063	1.04273379297996	0.0309647850139018	0.0309647850139018	0.860858226568059	6	10.3070146314613	0.0256882630100086	0.0642206575250214	0.0128441315050043	21.1413046202799	0.345939798592817	0.000306980515134894	2.14969843991902	32.4639879049361	6	0.2058
75	0.000272401973269276	1059.39534755939	122.578128895198	0.506490270066393	1.08225018340587	2371.00572046925	0.931739790843445	5812.82916880833	1.79827341242288	0.00341273937584177	0.785919047180168	0.170652233683681	0.170652233683681	0.931739790843445	6	1.04901742035411	0.0924568354412365	0.231142088603091	0.0462284177206182	24.2972267903941	0.445203875481164	0.0245840173237112	0.974371590334628	2.07115019251327	6	0.2058
75	0.000526915920827475	14743.7676830626	1133.4726133965	0.0788762677171264	0.092648804826802	299.636247481701	0.532466767551267	47.3419796084461	25.7021830288217	29.0474166605181	11.5633349568961	0.0403012296906591	0.0403012296906591	0.532466767551267	6	3.37956505852309	0.104034064008121	0.260085160020304	0.0520170320040607	9.66577754675973	0.177157812824619	0.59412196940587	11.6780846627568	42.8464119352504	6	0.2058
75	0.00926996517193216	6.70841747799664	10400.1724570516	0.213926323919655	2.40656785801821	4.77064112977012	0.783527931698047	176959.189263246	24.8184988559038	0.00218266030477928	5.37133994526076	0.0111992585228757	0.0111992585228757	0.783527931698047	6	0.0368948787468048	0.0496715299429379	0.124178824857345	0.0248357649714689	4.18493838043535	0.017926292774972	5.59390241890914	3.67450653887539	0.172465351952953	6	0.2058
75	0.000131655913281933	94720.0880876092	2812.18792897636	0.584334933772359	0.590590770314245	368.980733610922	0.94923062953449	247.855609393795	0.429360511195509	0.138099836394335	1.73236065704059	0.508450239907441	0.508450239907441	0.94923062953449	6	138.122622080442	0.559534381739548	1.39883595434887	0.279767190869774	154.293761426933	6.72018316874099	0.0185049856926181	0.711347280820922	236.375773717221	6	0.2058
75	0.00195965522864464	277.934699842466	5749.20839930062	0.848714465563247	2.59088677502231	655.002414985146	0.986774801200071	38.4506499186227	3.14580205150125	626.113721305448	0.387886302726448	0.270705907565099	0.270705907565099	0.986774801200071	6	24.3906290465697	0.103472448496232	0.258681121240581	0.0517362242481162	0.492622633575315	4.16546940335262	5.19403651506199e-05	0.178252569710065	28.7383213509657	6	0.2058
75	0.0128029514476943	103.13994136501	1503.9967215213	0.0554555085198664	1.46221027481101	62.8038651557066	0.438473964335426	157175.092981794	0.800662241950922	4.01555906672942	7.59776350991958	254.326566300262	254.326566300262	0.438473964335426	6	0.247122252025263	0.0216389274851122	0.0540973187127805	0.0108194637425561	5.43067155121099	0.635125862776209	0.0126117147598226	17.0324737197525	4.4562255152116	6	0.2058
75	0.000910311210010132	7196.50602307952	126.448581826506	0.83814541703073	0.720865318996863	1.59079708988197	0.985688223242878	245.981685351618	27.8700064919932	0.0811734331023071	3.0800299257607	0.013243412091227	0.013243412091227	0.985688223242878	6	10.5774476814393	0.0252107697956729	0.0630269244891822	0.0126053848978364	30.4099260442274	2.7595231763442	0.354364430166241	0.19311038356884	12.6200626603813	6	0.2058
75	0.00101612565289125	262.891157652228	0.17283290772641	0.739449687758645	0.445944038511375	8.04102672555199	0.974190753225305	382.367806304653	28.0816799960783	0.00999350801394464	0.50694903057586	0.174193867140323	0.174193867140323	0.974190753225305	6	1.36642195797985	0.0190638393606544	0.047659598401636	0.0095319196803272	47.4551027694885	5.63606018745221e-05	0.00716507841293825	0.352357052216917	1.84789037117809	6	0.2058
75	0.00442004673718545	282.768672631879	319295.538974182	0.509954613694403	0.779824276737907	0.357401481937771	0.932616113919285	487.314579536365	42.3565540385588	1.40295753077028	0.450311920193982	0.00484484018952721	0.00484484018952721	0.932616113919285	6	70.7459541294213	0.00491256403694943	0.0122814100923736	0.00245628201847472	104.800602457594	0.002392499877574	0.00192939208116376	0.96095882485586	138.729903072937	6	0.2058
75	0.00161765134755018	152.546958985192	158.789256965194	0.0809996673391638	0.069841700936778	35.7688465017899	0.539647239242975	1.10724899733548	1.39566794466666	0.183960758279354	0.673929930046532	0.00578739216468378	0.00578739216468378	0.539647239242975	6	0.0921786411122999	0.0358985607407101	0.0897464018517752	0.017949280370355	96.1371530867571	0.763454721298538	0.0404179599709909	11.3457297153182	1.13801258869777	6	0.2058
75	0.000406515555733885	10237.7124721035	90.0416181268529	0.0635787119418503	39.0075160697531	32.0692395282555	0.474516415873586	67.0704508189785	14.2877104017791	0.0533999348012349	0.779318337259752	0.0459041897379886	0.0459041897379886	0.474516415873586	6	2.01932888233206	0.0981227222222995	0.245306805555749	0.0490613611111497	1.02347235912494	1.07428221622351	9.05527857153884e-05	14.7285350624059	31.7610851282888	6	0.2058
75	0.000109447472436729	220521.558899742	1.36575135069456	0.819576960667397	7.90429944702727	116.473412352544	0.983717502849147	185.866542047729	46.8516094781518	0.568328355532124	1.88867907854442	1.18337161019134	1.18337161019134	0.983717502849147	6	3.42489486619988	0.128110282726077	0.320275706815193	0.0640551413630386	39.3085789000403	0.0888582150215108	0.011416191335108	0.220141668191455	4.17885693542547	6	0.2058
75	0.00134195071780233	208.725622682623	245.703684420035	0.15716911353429	0.123348289800977	76.3473732282131	0.712656277915043	22.4376741722769	7.4131492010226	0.0361906938975577	4.26282106739927	15.1867270608569	15.1867270608569	0.712656277915043	6	13.3224073528818	0.0439330774289275	0.109832693572319	0.0219665387144638	22.0032628780627	24.9132795393986	0.0155108258124477	5.3625732659097	84.7647928610046	6	0.2058
75	0.000491642285446269	119.845722984191	25.3829608980233	0.186900377712122	2.24931008840915	2.08552308115208	0.753522122064105	1450.26184153601	3.53929549965639	1678.93358908463	1.44285690501875	0.0317131565014793	0.0317131565014793	0.753522122064105	6	0.25596725165658	0.152554306584221	0.381385766460553	0.0762771532921105	90.3104235142029	0.132092896715397	0.00050052108426871	4.35044397577557	1.36953843962178	6	0.2058
75	0.00131429799481152	547.712923739785	11.9308598291803	0.615335922326078	1.02618205763778	7.85370732123228	0.955107876654094	2.50806653015988	49.0010880546518	59.4956786394026	0.0648785221858457	0.00763661568074482	0.00763661568074482	0.955107876654094	6	18.7077395523626	0.0163092959644068	0.0407732399110169	0.00815464798220338	56.1543833889879	0.049168507832322	0.123701644597166	0.625128590282564	30.4024824061043	6	0.2058
75	0.000297999386628182	2678.82762231875	17.5898478551168	0.464799736843862	0.0759581397613171	57.6200666231746	0.920321969042968	13.620355439947	12.2180958843424	2.7486168849559	1.79794785197637	0.279744616672721	0.279744616672721	0.920321969042968	6	22.3818413547118	0.0026631350338632	0.00665783758465799	0.0013315675169316	53.6574662984835	11.9562190442452	0.0755087954180505	1.15146421293247	48.1537306941945	6	0.2058
75	0.00181108496831931	4731.15104307485	180.063909884051	0.932747548586616	0.583828667742608	2.28345374254284	0.994608068822182	1685.16197754239	37.6018188148867	2.19155919758936	6.09291217524227	8.14783914801701	8.14783914801701	0.994608068822182	6	3.20983291914502	0.31192069840043	0.779801746001074	0.155960349200215	0.609862399977782	0.658661008348814	2.55068073403455e-05	0.0721014507251095	3.44126652920059	6	0.2058
75	0.000376686636091446	2381.34818207087	11.6192165288201	0.108160985653504	0.332436137156045	0.372183650199753	0.617298909590569	2.30341064390994	4.94614740928561	0.030090074593111	0.119126492536133	1.64216395472721	1.64216395472721	0.617298909590569	6	4.4562875259476	0.0394990379442405	0.0987475948606013	0.0197495189721203	17.6830148974885	0.00209071181275618	0.000221099834902073	8.2454778768707	41.2005077341234	6	0.2058
75	0.00680225426673413	220.542738956855	1430.38326615635	0.120412342928813	3.04988838944745	55.5344589604774	0.64548077541279	11.945287019922	0.379632346305619	3.94964635152113	0.0461793817291266	0.10346414530122	0.10346414530122	0.64548077541279	6	0.457661242374702	0.0047775212189364	0.011943803047341	0.0023887606094682	0.974327694380739	0.313779011269124	3.2636592164502	7.30479646585065	3.80078346823024	6	0.2058
75	0.0127423799423084	64.6757417693157	82.3523847422829	0.0173726251780059	0.0849824265671113	0.299335911329307	0.190375789821243	83.9972971889087	19.2222650446994	0.0584082206512302	3.64292784778452	0.000475254881348147	0.000475254881348147	0.190375789821243	6	0.0757632556291961	0.086238986755122	0.215597466887805	0.043119493377561	49.2213369243846	0.0790844930046194	0.00408214796490895	56.5618244078633	4.36107121709585	6	0.2058
75	0.000159944564295981	10597.9562398587	9.05845454050286	0.062933368329551	3.18468564819278	264.727454947011	0.471801494687068	323.302213844751	0.766097488650389	0.00614833149137972	0.534458833302248	0.0120745517255069	0.0120745517255069	0.471801494687068	6	0.060523223093007	0.0990639464780932	0.247659866195233	0.0495319732390466	8.08911788439569	26.0706132664323	0.00520568705935812	14.8898216723995	0.961703221986734	6	0.2058
75	0.0287977928625616	31.2068236544818	5761.80787990687	0.982236017337615	1.44591578795452	1.28400834264506	0.998642053390624	36.431412151707	0.757228014988714	118.935593447281	2.31316406164586	2.72367596679951	2.72367596679951	0.998642053390624	6	11.4328562530668	0.13994331898977	0.349858297474424	0.0699716594948848	53.6942424866816	0.0319422062970993	0.000169285000894788	0.0180852487068582	11.6396223018333	6	0.2058
75	0.00584215469059411	21.6982066114727	328.625724167561	0.652247901232744	0.523251840901332	555.490117827605	0.961457872113756	0.611841895907158	0.968078157760016	0.00805390765524698	0.679326190779296	3.78677788400045	3.78677788400045	0.961457872113756	6	4.0873282790502	0.0586718201157934	0.146679550289483	0.0293359100578967	487.240635696358	3.98421258171475	0.00593417602527821	0.533159398612104	6.26652576623885	6	0.2058
75	0.00437182854636774	3379.93224275329	253182.434981929	0.0101844751451741	0.938312832361745	0.200630408875318	0.120374340802031	167.95893274122	21.3923612988017	0.0703274570078334	17.0573481617688	0.00180406802605934	0.00180406802605934	0.120374340802031	6	0.330127968523956	0.247837919412655	0.619594798531637	0.123918959706327	36.6598592738848	13.3782344032259	0.000766781822852896	97.1886632099888	32.4148239175965	6	0.2058
75	2.35877249277933e-05	138370.997193067	22130.9790349692	0.86326162503016	0.0291599610993998	0.854335199900154	0.988230591640351	15539.1222152375	9.51398067049998	0.0235274355795774	7.10906246594827	0.208993585547581	0.208993585547581	0.988230591640351	6	12.9860124867272	0.0665946990883506	0.166486747720876	0.0332973495441753	2.31034399032312	142.998366893418	0.0233751313690755	0.158397374567719	15.0429627707284	6	0.2058
75	0.0250657991600198	29.5944091809001	14.3663923242253	0.0190078984130776	0.0609388217370952	6.78858455835481	0.204900010342385	0.00468610335121162	19.7642395762665	0.00757119721351854	2.91087989081611	0.0123585390478762	0.0123585390478762	0.204900010342385	6	0.008726940536847	0.406003611942123	1.01500902985531	0.203001805971061	50.1196579376226	0.0203680405121707	0.00313988870179762	51.6097087783251	0.459121800169281	6	0.2058
75	0.00150668051461042	873.504625166799	597.713058087489	0.0219430825052763	0.525762949330444	646.875450712038	0.229815746828138	2475.75913188717	3.57807021612206	1.4836898123385	3.92394811209713	111.773719078066	111.773719078066	0.229815746828138	6	0.0520847199714369	0.287771972525983	0.719429931314958	0.143885986262992	79.1876462354531	0.000279622115746989	4.88170670837761	44.5724486183537	2.37362822469965	6	0.2058
75	0.0109773159805499	48.8451985422854	31639.404737006	0.295326488351737	0.249453933085508	1272.00634436931	0.84788535192366	9186.47387512198	69.653340106679	0.00105775825643022	4.76588549462233	0.246640810675282	0.246640810675282	0.84788535192366	6	1.35859367788937	0.129262785582924	0.323156963957309	0.0646313927914618	39.3434877112246	0.0239767995073503	0.000279433721219566	2.38608299438752	4.60031094898358	6	0.2058
75	7.14003123274952e-05	12436.4253075009	0.769245465264863	0.211370288108234	0.397501971313395	0.3361789348965	0.780927339615688	511.796707895932	7.74812232744784	0.0949740496973332	6.35979432563726	0.00143052113103272	0.00143052113103272	0.780927339615688	6	0.239221042917722	0.0557390227881904	0.139347556970476	0.0278695113940952	220.513464616098	0.0943838333226331	0.0068894268673337	3.73103390713051	1.13176286534286	6	0.2058
75	0.000105231529859909	9390.21543693255	135.831572674522	0.405101671637037	0.726363953087828	0.0435963520241216	0.900564410586082	234.257000663375	18.6961110948373	0.0270302195599734	0.221377106419175	0.59906470424453	0.59906470424453	0.900564410586082	6	8.40628110861206	0.0467349632102369	0.116837408025592	0.0233674816051184	0.661623379361036	6.17701308747604	0.000143546160705328	1.46851610352272	20.7510402873477	6	0.2058
75	0.00750854995359252	9.45444642978688	192.298108210183	0.136668047973445	0.766371050682491	236.14493321348	0.677983408824677	30117.104149715	58.2677087964616	0.00166816105802713	13.4058572842563	0.0223492105500495	0.0223492105500495	0.677983408824677	6	1.50276075379736	0.0126978455833665	0.0317446139584162	0.00634892279168324	5.36441554632887	7.13558610146959	0.0193619366459238	6.31699921692231	10.9956992587569	6	0.2058
75	0.00867715322821071	30.3350318150008	0.925598145490704	0.0859443645400636	2.73658151124588	1.82030313672223	0.555661530054333	294.82145848706	6.00184391436308	0.150973339331422	0.0996258088463166	0.0333708410544339	0.0333708410544339	0.555661530054333	6	4.2434504033659	0.0429217008935712	0.107304252233928	0.0214608504467856	0.328568829243658	0.468857259394863	0.0363783934321587	10.6354342178403	49.374388025032	6	0.2058
75	0.00164812357556456	132.228113862081	0.992203390750203	0.866527074076338	1.03663330344205	15.9398464560378	0.988551236421681	0.0169695911074536	17.1936942455457	0.0441040307434862	0.030214335554877	0.328585171545135	0.328585171545135	0.988551236421681	6	6.22527300034811	0.0865867794339142	0.216466948584786	0.0432933897169571	5.47283197852494	0.000407060194376832	0.000559047788041345	0.15403203190845	7.18416444977654	6	0.2058
75	0.151750825957823	26.6786225124358	40.5894034052495	0.045418171387386	2.69276543441213	2429.02916689845	0.38755602312309	3129.49446509802	2.66525563023991	0.0254253287399378	0.73987041749066	5.8194125973484	5.8194125973484	0.38755602312309	6	1.88197438122497	0.239752961940204	0.599382404850509	0.119876480970102	7.39946073553366	0.150173359918852	0.00172528760877329	21.0176191478667	41.4365951718534	6	0.2058
75	0.0275415316617102	62.8491547705593	1320.34286887275	0.00745027311609061	2.61267613613412	23.2250482137794	0.0907705666416951	17827.2445328987	29.085572669682	5.46897860000181	2.80832006131257	0.00429804496938101	0.00429804496938101	0.0907705666416951	6	0.382061972862361	0.0285305416648547	0.0713263541621367	0.0142652708324273	40.7320245326328	0.0130968594546743	0.0145089920802423	133.223267310867	51.2816063128221	6	0.2058
75	0.000230738960120306	84.6819473187562	183.385450419909	0.401293708240867	3.44933862255099	0.369279981077772	0.899138290780583	4570.97510905161	32.3282503455056	1.18209538565949	1.92579119096006	618.06612645346	618.06612645346	0.899138290780583	6	2.23293742777555	0.0164201934054464	0.0410504835136159	0.00821009670272319	10.153779882277	0.00290136095182379	0.00794046960643809	1.4919403904528	5.56434696562768	6	0.2058
75	0.0185332469289839	6.13448617359619	76.5761499976476	0.904088171501764	7.25379259702214	20.6478576896463	0.992086668557715	1387.43785309373	34.6193041891646	0.140990801116929	2.6098279498772	2.67878654608879	2.67878654608879	0.992086668557715	6	6.32699778685585	0.138513385220537	0.346283463051343	0.0692566926102686	117.245885847829	0.0577524444382041	0.112479697349267	0.106086808257782	6.99820878791744	6	0.2058
75	0.0038074327955106	1.00639784536747	563.215695267757	0.324865777565435	0.0571176172543785	514.551043947052	0.86486096481734	1213.69742003654	10.9812607495285	0.32757773738621	1.19390261878349	0.00025240092691591	0.00025240092691591	0.86486096481734	6	1.63909363295695	0.00775067266551975	0.0193766816637994	0.00387533633275988	1.27639831170465	0.00220125193250623	9.52394212063757e-05	2.07819434689017	5.04544875499175	6	0.2058
75	0.0390818546454156	1.56151567928482	0.182219807323718	0.601456934880432	1.4074659233632	42.5071485651791	0.952542647354532	897.110587871364	8.05332678861151	0.0154939189617232	0.377780269318693	0.000510087177202455	0.000510087177202455	0.952542647354532	6	329.710401163223	0.0694586874878931	0.173646718719733	0.0347293437439466	131.75295083803	0.000958953759256093	0.000253992385095413	0.662629428653602	548.186215907158	6	0.2058
75	0.000626699240501874	8782.43177212253	340.097360040873	0.173523475063721	1.54856630664539	7.37874913110938	0.736315506194968	1662.04373401038	2.16102227601671	0.096558900126881	1.27447277366922	0.0993499466580828	0.0993499466580828	0.736315506194968	6	0.814242468658579	0.0188633242155774	0.0471583105389435	0.0094316621077887	11.8876950339823	0.101736643562712	0.0258293956010412	4.76290902215267	4.69240526885239	6	0.2058
75	0.00118262267791414	16404.6189698256	15.2725726578528	0.124587787562526	0.0326073185750765	0.237876599213211	0.654319256184423	23926.3232119325	3.3305399761892	8.26781392288796	19.1164480059869	0.0473566031454768	0.0473566031454768	0.654319256184423	6	4.51485405495647	0.248845315987743	0.622113289969358	0.124422657993872	12.3929898375489	4.99988617192996	0.000281483966888081	7.02646888241866	36.2383355807698	6	0.2058
75	9.74090351986418e-05	967.850071634628	4.88137700611521	0.180991611735343	0.218501984533302	8.04166904092675	0.746138120872087	205.438263142026	1.37393911207845	0.181330236081197	0.64306430348731	0.431757558181869	0.431757558181869	0.746138120872087	6	0.0700936339885808	0.0215329112801685	0.0538322782004214	0.0107664556400843	3.84525978463775	0.506367093747514	6.60635533491972e-05	4.52511793453864	0.387275594247295	6	0.2058
75	1.10424022821626e-05	27208.0954735554	22.6816658016654	0.523504455363602	0.336649434673592	6.80244449553623	0.935947192923788	245.354234234537	403.510852153551	0.333556505834876	2.25914704828176	1.03541009777727	1.03541009777727	0.935947192923788	6	217.484244711733	0.0203417175669274	0.0508542939173184	0.0101708587834637	9.23318850548165	0.104465430638497	0.0326672892576011	0.910203418050084	415.439147620394	6	0.2058
75	0.0148175037941537	21.5858941330405	0.510345279172912	0.0312162870672663	1.01994667985384	0.571474749103477	0.299991704037092	1148.52593991044	2.89541211226748	192.848807442512	2.24761151904215	0.000342867931516204	0.000342867931516204	0.299991704037092	6	0.00913654250299771	0.64616889226243	1.61542223065608	0.323084446131215	12.873666772087	4.41959725800147	0.00210855490515198	31.034559326199	0.292685112848619	6	0.2058
75	0.0192810692203151	130.816611302078	162.294723493541	0.0516614697241729	0.590638700237858	134.948083712525	0.420131093314718	4650.91036088883	19.5458348000568	0.0173781109935568	7.39818138635033	5.73579029003704	5.73579029003704	0.420131093314718	6	0.464104638541139	0.0237294133920107	0.0593235334800267	0.0118647066960053	1.87220916103764	0.560718166039738	0.000657876767897941	18.3567857310124	8.98357404500981	6	0.2058
75	0.00159773555002983	302.222520663086	32.4324038062933	0.0382321700710534	19.081231266654	12.3089015815266	0.345849953008447	2.70537976122667	8.78350629615743	5.10239585004007	0.169600015653235	0.0305112966692432	0.0305112966692432	0.345849953008447	6	0.0629701938489387	0.18930062658255	0.473251566456375	0.094650313291275	73.8137296007537	9.24949652905138	0.0012260383347315	25.1559832502714	1.64704733557918	6	0.2058
75	0.002773591902811	887.558864681621	14.277630890471	0.650439553820257	0.354930859798081	290.678588288126	0.96116170467255	27.8885006361408	51.9261836449515	86.6719048126527	0.545743590243729	0.0585888787469945	0.0585888787469945	0.96116170467255	6	0.871037229637094	0.0387244329969297	0.0968110824923242	0.0193622164984648	5.160058689059	0.318660194570831	1.12173675446755e-05	0.537421877446802	1.33915169291472	6	0.2058
75	0.000749202848523459	493.011961989929	197.892075705755	0.668263203333442	0.0588662798042031	173.859830460612	0.964018455147647	0.028857112197718	33.7606877022695	0.00507653747728115	1.60844884342895	801.634751375645	801.634751375645	0.964018455147647	6	47.6808611077672	0.133738159128559	0.334345397821397	0.0668690795642794	164.686696485453	4.14925748343793	0.000129569547833086	0.496416374583821	71.3504213159197	6	0.2058
75	8.71960512779514e-05	62361.5257824713	25279.0139243061	0.0190161955092046	0.879950211072896	2787.37801810933	0.204972496372551	598.877660207327	8.51491874150238	0.2039150177846	0.506149809821865	9.31161425617199	9.31161425617199	0.204972496372551	6	0.16673896434019	0.450297561781993	1.12574390445498	0.225148780890996	37.3641772451163	0.0175818777144748	0.171750955385503	51.5867542493428	8.76826094154752	6	0.2058
75	0.00316305005134085	66.3928901708217	69664.3455673035	0.483840872115626	1.94905562811144	52.622662323668	0.925745776956132	85.5119254647693	11.2269289393703	0.0507249736239371	1.35115742341633	0.0500061843294349	0.0500061843294349	0.925745776956132	6	8.75213222313483	0.292379452961259	0.730948632403147	0.146189726480629	13.2666342024273	2.58812775474742	0.000931995353626214	1.06679521642608	18.0888650123037	6	0.2058
75	0.00310664120941639	453.21438407765	1452.8153516778	0.153893860286476	0.341933895200831	8.86044812433948	0.707522640346049	24.6592243011983	2.68911720718141	0.0359411112796096	0.664583739528803	0.117467634363775	0.117467634363775	0.707522640346049	6	1.52718816092525	0.0190489398877965	0.0476223497194913	0.00952446994389825	0.250353857804843	176.595522306721	0.00112182729773852	5.49798502772291	9.92364580420795	6	0.2058
75	0.000381134213700937	21267.0505583798	18760.5506444541	0.193774001764981	4.41810451602856	105.469479468056	0.761712721032411	154.182205883626	10.7000673937776	0.00540652129900554	0.209603128190722	0.0120070782261493	0.0120070782261493	0.761712721032411	6	0.208979777274861	0.307610419905568	0.76902604976392	0.153805209952784	4.80107963989611	0.45519885705525	0.00814129555485451	4.16065102073316	1.0784717009061	6	0.2058
75	0.000144362716620147	5218.48873681178	4213.48487243545	0.411668017711769	0.71350788899206	692.796215480603	0.902971819924462	16075.9150137284	12.5675963081294	0.0090069223886264	0.0714198178556185	0.0351971545561094	0.0351971545561094	0.902971819924462	6	7.0134331266259	0.0323089571640403	0.0807723929101008	0.0161544785820202	2.6869955720786	0.170882730604815	0.110842130606448	1.42914182539231	17.0366237474789	6	0.2058
75	0.000711853186694378	4848.5387736147	9.29023505506409	0.989164388482887	6.56125336111575	219.79741741993	0.999177045620395	28285.9743125788	76.0760134048513	14.6317898054768	3.81795055637739	11.1426410616993	11.1426410616993	0.999177045620395	6	1.05681882947489	0.52848877570668	1.3212219392667	0.26424438785334	0.866852329548662	0.0314959020027347	0.000557588044565045	0.0109543081446068	1.06839554858598	6	0.2058
75	0.00058176645233899	3300.22123668007	10935.8994483427	0.0338891745638478	8.0165449641977	857.193530076514	0.31812132964391	71.0445506467884	2.91151622051468	1.45791141556612	1.19371672932364	0.869000364726636	0.869000364726636	0.31812132964391	6	0.143035714687548	0.0895262811363759	0.22381570284094	0.0447631405681879	438.085742857123	0.00530592584785922	0.00198194453220753	28.5079479766019	4.22069042779625	6	0.2058
75	0.000607331571543003	557.413583732784	0.0304473495523595	0.0523740531620679	4.52271370228896	152.00081002148	0.423655604731033	4.19989528961863	197.538535158637	2.71180458465859	3.45392784670784	1.33827858959687	1.33827858959687	0.423655604731033	6	1.81276394043303	0.216810932798179	0.542027331995447	0.108405466399089	14.8301405206804	36.4946782419759	0.000751663328685352	18.0934239308455	34.6118704012377	6	0.2058
75	0.00130100374593112	711.895593341355	46.2687898742667	0.037169465726596	0.905926093156669	8.58491298681007	0.33925279773538	6.5657791181103	37.7793832506928	39.1076755705413	0.0233667258608248	0.0282310288989101	0.0282310288989101	0.33925279773538	6	0.291853427873804	0.0739078126587545	0.184769531646886	0.0369539063293772	11.9301106259395	0.0212465318323773	0.000659590958959181	25.903803443278	7.85196725776375	6	0.2058
75	0.0178777295903944	114.782760189565	163.582422470662	0.714486079671585	0.0376498114878619	2.09915120468767	0.97083074116781	4928.93793420804	12.7614331251227	0.055151294935541	5.65829182874781	6.09430382089616	6.09430382089616	0.97083074116781	6	54.4479266921043	0.0402310775567482	0.10057769389187	0.0201155387783741	15.1723177005826	0.0620339678182807	0.00173850510643766	0.399607393974214	76.2057207848352	6	0.2058
75	0.00112022159836296	1713.99964907065	234.457617853903	0.0309007958730059	10.5121989885328	7.08238689322606	0.297794800210723	6.44520991188528	40.5900954016794	3.1183842705457	1.74908225569137	2.50063459861059	2.50063459861059	0.297794800210723	6	0.0463198358612868	0.0939019537722153	0.234754884430538	0.0469509768861076	1.16335741635274	0.0207366378250986	0.00737570648804892	31.3616260276834	1.49898520580664	6	0.2058
75	0.000787590520990198	47499.9692568299	46.1349909590225	0.124788335983727	0.200970399259362	81735.9368990905	0.654734758298542	786.651908033032	1.47922719217771	0.156100384264036	0.47682323342347	0.23764295731777	0.23764295731777	0.654734758298542	6	0.0719820105421343	0.035911686781843	0.0897792169546076	0.0179558433909215	10.5289031230078	0.0630380364511966	0.0302823568178727	7.01356947439706	0.576832842386175	6	0.2058
75	8.86979035801944e-05	9256.63417600626	16.7546544982215	0.0379368635840217	1.39547428121417	158.539252363216	0.344028520252811	10716.3078794192	6.15203127563399	0.0346702219916014	2.40135480259997	0.046783434205682	0.046783434205682	0.344028520252811	6	0.201419417360751	0.0173359101500723	0.0433397753751808	0.00866795507503617	7.4997056937552	0.000473509474259639	0.000368166161345262	25.3595855199053	5.3093323572902	6	0.2058
75	0.0577067183312582	6.36941478706724	156.143641087614	0.920227229599372	0.471847146886611	98.5720174943697	0.993524304049843	1994.39235756084	11.1596492024073	4.53193716487401	1.57701835066548	0.00672377785651324	0.00672377785651324	0.993524304049843	6	51.2738654834369	0.00330969234128475	0.00827423085321188	0.00165484617064238	36.7193769478273	1.4350455982154	0.172726546564535	0.0866881220580245	55.7187005928518	6	0.2058
75	0.00376850531458957	236.43051779137	246.753170905147	0.98495456327041	16.9200890373937	580.934205322753	0.998852801809593	120.330517277574	7.47712723122694	0.217803638772346	2.79724513768536	0.00197432250371652	0.00197432250371652	0.998852801809593	6	16.6252054316219	0.138601035538619	0.346502588846547	0.0693005177693094	8.59923928150977	0.0239282420616681	0.00218487396700607	0.0152752596826737	16.8791597618677	6	0.2058
75	0.0207540488640255	7.61649794810839	327.618026577643	0.211224848412911	0.0962768055647292	277.71639531003	0.780777998097268	293.984114581864	1.02608680227294	0.00504139221124667	2.36945480217411	0.00115622507467718	0.00115622507467718	0.780777998097268	6	2.79052194443622	0.111467252992455	0.278668132481137	0.0557336264962275	28.1062325349369	0.0047888489973872	0.145996623718	3.73429147902693	13.211144263582	6	0.2058
75	0.00314194405929929	281.773752207026	280.242272857202	0.0450235424509991	5.81088399874565	393.544339475132	0.38538881025617	26884.9020649355	6.20046197140395	0.0850678213444621	1.31001823908925	0.0142258323637392	0.0142258323637392	0.38538881025617	6	0.0625309781311356	0.0603696153295196	0.150924038323799	0.0301848076647598	0.670935879286001	1.0745908851771	2.25781675049927	21.2106023995855	1.38885069292783	6	0.2058
75	0.00089356212536869	11109.7111350895	5484.55521541872	0.0564111148395137	3.04848562902561	83.6380112251362	0.442934648378062	672.904097230659	8.94297768035148	31.6317211683074	1.26262724733144	0.58233895201647	0.58233895201647	0.442934648378062	6	0.060112697705208	0.0497293828831654	0.124323457207913	0.0248646914415827	1.39474722514555	27.3034376520843	0.0486563118975605	16.7270029646629	1.06561797043411	6	0.2058
75	0.00149076153604627	330.559297495194	2.33190987890827	0.383798447892851	0.369396538510512	5.29182259434904	0.892286031445987	1.45858322328186	0.524664492872771	10.4989554020932	0.372623348916556	0.0196920948972978	0.0196920948972978	0.892286031445987	6	31.6498093561985	0.128636687818991	0.321591719547478	0.0643183439094957	2.1973442364576	0.0240411149472696	0.000254734427949124	1.60553424718169	82.4646621943468	6	0.2058
75	0.000180681383455582	9125.66833127833	113.580991027266	0.975922434975713	5.46796108969737	22.9254646803335	0.99814842738706	239441.171538939	8.678125915992	0.00132465043074722	2.10349210069396	1.26876613292309	1.26876613292309	0.99814842738706	6	6.77579925826052	0.029120168571059	0.0728004214276475	0.0145600842855295	96.688749820178	0.0628740133575143	0.594817039598726	0.0246715970054389	6.94296904695008	6	0.2058
75	0.019113594003922	68.5355947074024	21.6871363174749	0.277954928445079	0.446203698453004	332.816108739337	0.836598710688736	78.450226768294	14.5751438852599	0.265602281779285	0.419021333282626	0.3032402496767	0.3032402496767	0.836598710688736	6	2.00279232686383	0.0312520680867161	0.0781301702167904	0.0156260340433581	4.25662072984698	0.0837354666646265	0.00778124392052965	2.59770559059395	7.20545715115666	6	0.2058
75	4.1285173460905e-05	12031.0095925742	86875.1350590333	0.350934450122116	4.63472066529747	31.8780996854153	0.877914734400696	14.2539264539522	80.287505871323	3.46777717934883	8.48289855031596	0.0102871052372638	0.0102871052372638	0.877914734400696	6	7.9457044743276	0.038748674163082	0.096871685407705	0.019374337081541	2.15258048605832	0.635127986345752	0.0485659788288781	1.84953500476236	22.6415630370934	6	0.2058
75	0.00397004861499631	342.446675568622	914.850279561923	0.639351988336986	1.93637138967754	0.0167976165833867	0.959313310788163	8.81444195206454	1.02242940320817	0.000749919718612536	1.1901245653783	0.161455568571155	0.161455568571155	0.959313310788163	6	12.2141933848478	0.1138998987259	0.284749746814749	0.0569499493629498	136.320810457633	0.0519018980752011	0.00784693763469967	0.564083663212018	19.1040203325527	6	0.2058
75	0.0016292909671961	77442.8482144493	15.4819455597834	0.279490132859195	0.16001174345981	119.088473944084	0.837639944544317	1783.96544833153	1.52667269448973	23.5310001415994	10.5193676411594	0.280409003173954	0.280409003173954	0.837639944544317	6	2.54472915543449	0.0195192504502043	0.0487981261255108	0.00975962522510217	5.52491044306208	1.11619651404286	0.103909338968832	2.57794384284683	9.10489801339962	6	0.2058
75	0.00183673374351037	203.529019491727	36.271097406051	0.0471769770855487	3.4432866434055	675.637969201222	0.397053090971399	203739.950391071	35.9502209665314	0.0302055059001505	0.565640909529076	0.00988687105215371	0.00988687105215371	0.397053090971399	6	2.49337440807877	0.071380100556985	0.178450251392463	0.0356900502784925	119.11535968453	0.00736133355403044	0.000588561017888017	20.1967799078488	52.8515085559083	6	0.2058
75	0.000118701743498568	2494.74285384055	7.07436799534641	0.0634871293896312	0.306744956642465	0.0888986225977783	0.474132607230297	827.990203275976	0.844712078080295	0.497107329875664	0.718484694685099	51.447830255965	51.447830255965	0.474132607230297	6	7.78357833762134	0.0118724422253772	0.0296811055634429	0.00593622111268859	13.9290128765908	2.55214718772775	0.0463026487007185	14.751224060909	122.600886391511	6	0.2058
75	0.000433214197198153	2424.23194050965	3.44343794628195	0.54368192962007	0.19695613341517	29.810786113886	0.940639912781944	2527.00086269386	9.79462565517543	0.0990186058074368	3.94958356225856	5.62631623832261	5.62631623832261	0.940639912781944	6	3.28621359267938	0.187910748630155	0.469776871575388	0.0939553743150776	89.802683459378	0.00849150790240516	13.2195171609076	0.839310717387296	6.04436788063899	6	0.2058
75	0.000991543753925594	959.893137138956	29723.376517669	0.630141512287193	0.266923157073055	29872.0856283545	0.957734035943776	0.314016692802916	45.8827574044026	41.6981555312476	6.34417571105814	0.0446693019085148	0.0446693019085148	0.957734035943776	6	0.829359714172835	0.00841044001222751	0.0210261000305688	0.00420522000611376	2.42086680175287	5.13875795112342	0.927679215219415	0.586945123437989	1.3161483539825	6	0.2058
75	0.00871109458424137	65.6111423912655	4001.68963828823	0.816216941885735	3.75993373936882	0.656869145680238	0.983352182215518	128.582737406186	1.35620625140342	0.00124638160618089	0.157661835562332	0.537623144274182	0.537623144274182	0.983352182215518	6	186.009986343899	0.00521748399457924	0.0130437099864481	0.00260874199728962	10.3976895619089	0.00073483003452892	0.000704945076697637	0.225164473662681	227.892827015025	6	0.2058
75	0.00078664793477395	3192.17023705509	2.74041027520516	0.385691948717219	27.0795409512126	0.715208122016893	0.893052423720213	564.015285455566	1.1323098442543	0.117193838663719	3.9274043252263	18.7248519809081	18.7248519809081	0.893052423720213	6	28.8510218385487	0.00596716714209222	0.0149179178552306	0.00298358357104611	0.919489910535342	0.0112583637854666	0.320342581840884	1.59274274022551	74.8032774199848	6	0.2058
75	0.00522240301690885	2916.66333966787	23.5064018843339	0.0416214455948933	67.7898216468	1.84958189577854	0.3661281811106	122186.353445504	28.6239268933066	0.00489202575594881	5.98439969514175	0.102709588791324	0.102709588791324	0.3661281811106	6	0.300788931697717	0.220865828199401	0.552164570498502	0.1104329140997	29.6988475213484	0.845699680026668	7.1834205422606	23.0260756373799	7.22677762385605	6	0.2058
75	0.00545467832045	25.2307667365962	8.3495951378981	0.441881267064299	0.998786350828931	0.152553348034492	0.913270143471928	62.6450797232845	3.42132895106607	0.769205507292449	0.487875489937081	0.0979674594264431	0.0979674594264431	0.913270143471928	6	0.0176296266360518	0.570542095080691	1.42635523770173	0.285271047540345	0.766585409792897	0.0001336174144875	0.276253907310688	1.26305135459496	0.0398967504397205	6	0.2058
75	0.000429381242870485	8014.66551134057	0.341654780199753	0.136430625379568	0.0596816106215088	16400.5535023157	0.677543616275809	269.950074372144	116.990963137594	387.623692647464	3.15198326576802	0.000166746772960469	0.000166746772960469	0.677543616275809	6	3.47334784909449	0.0152554972135456	0.0381387430338639	0.00762774860677278	5.8344975789605	0.684729921175323	0.190779613676369	6.32973258180024	25.4587108974336	6	0.2058
75	1.33902724843973e-05	121405.448727646	14.1000416943891	0.0523897360684733	2.533411207489	41.5832849360031	0.423732751457713	3080.89769915795	2.57981137223371	0.0010912006207059	0.346440694030626	0.109960478290442	0.109960478290442	0.423732751457713	6	0.32503423275544	0.0954205813773658	0.238551453443414	0.0477102906886829	21.9060415265389	4.80770769780811	9.22571583992025	18.0877083002098	6.20415862241835	6	0.2058
75	0.0117453137874577	679.657611256801	10982.0183622674	0.713468585473022	116.763503745838	7446.14241668645	0.970689313154317	348.316685627529	44.2651267940912	0.155529819482703	0.421579206765725	0.140875683312151	0.140875683312151	0.970689313154317	6	23.9777423194376	0.231372250153272	0.57843062538318	0.115686125076636	2.37161996348236	0.0447658197441572	3.87878737613761e-06	0.401603406738659	33.6072853208254	6	0.2058
75	0.0116971011624274	7.22077128105389	42.0177853259457	0.412002608339108	9.47508330753787	14.6200434275151	0.903092774304842	13888.9078849433	15.8012444508848	0.116133423464126	0.749495171283975	0.00226780511276408	0.00226780511276408	0.903092774304842	6	1.57538748303442	0.00945257750254618	0.0236314437563654	0.00472628875127309	18.0035866448957	0.652887539530247	0.0184163532930562	1.42716909980562	3.8237318190417	6	0.2058
75	0.00185133019925745	326.387148713014	2961.09326325398	0.00470742930574876	1.63484732119529	3.39475492920799	0.0591820853274553	812.659825614384	47.9304658491009	37.0570234713605	0.320924227227846	0.116772586158894	0.116772586158894	0.0591820853274553	6	0.0225260980502268	0.199482366117113	0.498705915292783	0.0997411830585566	15.9874851812796	0.0771312140146481	0.00660172532677089	211.430168367859	4.78522280148057	6	0.2058
75	0.00195589368347689	59.2906718312467	28.3013463927586	0.181675777797659	1.4287504256653	253.83312877889	0.74701008798753	10049.1502645819	32.4372809547668	0.00672356853154508	11.05406204292	0.00563128230645394	0.00563128230645394	0.74701008798753	6	3.70101464590665	0.0141484890889807	0.0353712227224519	0.00707424454449037	0.308077532836546	74.6833963466457	0.00319999640302241	4.50431109816822	20.3715359899471	6	0.2058
75	0.000302985791066348	9797.53806901969	17.7341317587417	0.447044720479826	1.79984991737313	868.074417256363	0.914912285743487	6.55554809018647	1.25473297548821	1.04599384537992	0.930494230654817	1.13655965704118	1.13655965704118	0.914912285743487	6	105.161882180272	0.0173396905192295	0.0433492262980738	0.00866984525961476	43.4003769747608	0.000108350185766072	2.2133741128804	1.23691267157047	235.237946815251	6	0.2058
75	0.000444680839488117	889.831923093489	706.478710579018	0.025734221996298	1.15807239688508	12.6904755253887	0.259975018138477	1437.53838410942	41.2385448398534	62.9796033877369	0.50018394285544	0.116937760935137	0.116937760935137	0.259975018138477	6	2.21657656127284	0.0149740149298908	0.037435037324727	0.0074870074649454	40.6163487492522	4.52584215026447	0.00298873431694446	37.85876169654	86.1334203766371	6	0.2058
75	0.037307460764205	10.2565537102052	12487.2050107769	0.578978796339937	2.38041205969579	24.3522197496259	0.94815928635897	10826.5350632708	41.1329006614163	0.07883752816877	0.0692868735731053	0.061977058909891	0.061977058909891	0.94815928635897	6	52.6586352771188	0.0130274655708904	0.0325686639272261	0.00651373278544521	3.28122240626924	0.00248201045319051	0.482368231849225	0.727178968075486	90.9508873381974	6	0.2058
75	0.000432122442064917	3407.6231226227	174.527003172643	0.121761798149202	0.803000738407105	1.18443133733177	0.648377023134275	4524.77970687003	38.3937155532233	0.0172460619372501	1.11215109649501	0.426420746193054	0.426420746193054	0.648377023134275	6	1.69486481564272	0.153563264776865	0.383908161942161	0.0767816323884323	40.0921523739565	3.81310481066746e-05	0.0870006816860508	7.21275650655753	13.9195120424051	6	0.2058
75	0.00465486182202823	9516.60316599544	1.11415404666431	0.132435864585184	0.340848313637505	219.545038180816	0.669997352161863	311.617582496026	0.506228909640802	0.110748440102254	0.281295149713206	0.0044470588008506	0.0044470588008506	0.669997352161863	6	0.754699272161687	0.047020333446503	0.117550833616258	0.0235101667232515	8.24612360396923	0.59245030720492	0.0206720137572554	6.55082471906083	5.69860191969568	6	0.2058
75	0.00447060812504427	13.0595547483209	867.200248906409	0.101812350529387	0.291549260163697	23.8005540358923	0.601211705782906	7557.02992059813	27.9118039170758	1.06307053902311	0.507614377722927	0.0328489579793372	0.0328489579793372	0.601211705782906	6	6.70726743668127	0.031907367047247	0.0797684176181176	0.0159536835236235	33.6077810668554	0.00849169600243598	0.000355297881011074	8.82199109243982	65.8787210176951	6	0.2058
75	0.0117421521484021	118.149934739364	6349.17823428778	0.792261775801956	0.456723400529744	0.586597734374037	0.980666197549541	9468.77133357885	1.76625177974114	0.00603427453166297	0.557983361266372	0.33673529878429	0.33673529878429	0.980666197549541	6	7.91760214798366	0.0836465236113793	0.209116309028448	0.0418232618056896	4.14771467160776	0.00524131763029449	0.00471875997087544	0.262209070969962	9.99366925151623	6	0.2058
75	0.0098762746044509	66.7891016273162	31.4289185420608	0.490200073308872	0.331058150921717	1406.32051403826	0.927476668009078	258.323293093735	25.3294527922499	47.5703640841672	0.0646729084664971	0.0102131578006496	0.0102131578006496	0.927476668009078	6	7.67693390715773	0.0823307670029367	0.205826917507342	0.0411653835014684	10.7856952416106	1.04058140393878	0.0816263598523417	1.03998337505329	15.6608175419846	6	0.2058
75	0.00200366814583625	164.238121224091	6122.19833178648	0.0410271500743958	0.368770147449359	40.3294138347606	0.362653718846952	114.642643290759	92.2542716584037	0.195733899302398	2.10703744003669	0.498225482748261	0.498225482748261	0.362653718846952	6	0.5817589801713	0.201047364441576	0.50261841110394	0.100523682220788	1.67390405580548	0.012935106611995	2.39476071948679	23.3741034458077	14.1798535632229	6	0.2058
75	0.00119187508784673	57797.8842652393	10.7439832330352	0.164467783888999	2.29507254958464	1.4279362466648	0.723604035169953	692336.418212436	12.6302611168836	9.47308506859221e-06	1.39152850254975	0.00950291952965016	0.00950291952965016	0.723604035169953	6	3.58579916411665	0.0805776257451387	0.201444064362847	0.0402888128725693	3.10756633800069	0.00306193202574957	0.0937422764436376	5.08021812147059	21.8024410576161	6	0.2058
75	0.00332124593439697	32.2348926046095	708.706702864834	0.0786178026369163	6.4952582972815	1.10955173900305	0.531579726133301	5920.95573176895	134.77499866462	0.00438345156171246	1.92421718076047	0.126000897719137	0.126000897719137	0.531579726133301	6	0.217662028163816	0.0197653245694141	0.0494133114235352	0.00988266228470704	54.4151725739921	1.1679877086002	0.00977633693043278	11.7197653261608	2.76860991865994	6	0.2058
75	0.00188323967095376	155.941264360368	100.948598990003	0.0544302205840686	0.313429188572391	349.832043556438	0.433618165368101	547.224748183156	22.8938450348015	37.8205113402103	0.24581983550689	0.791413068474312	0.791413068474312	0.433618165368101	6	1.25269663850771	0.104713454364294	0.261783635910735	0.0523567271821469	56.7561126244547	0.00449870365241468	0.779383990215248	17.3721467462267	23.0147264711685	6	0.2058
75	0.00117680987090487	1407.90754416809	91.7886884551945	0.00991245945291046	0.315714600762528	0.0598819593206907	0.117508671448229	698.571911834289	27.7957442489166	0.00683990995108932	0.0473465599131324	0.00134052337187934	0.00134052337187934	0.117508671448229	6	0.0668740626699021	0.248159018119221	0.620397545298054	0.124079509059611	3.37365250016114	0.273386519461237	0.0017236133249024	99.8831364960977	6.74646519237633	6	0.2058
75	0.165633168639628	0.121311058321369	154.667986747131	0.00889751117782991	0.0504110343782463	277.003440588731	0.106663689787642	13.3962451905251	1.70377206376191	0.13577255541385	23.4923695424689	0.86899470658022	0.86899470658022	0.106663689787642	6	0.115503466623816	0.227492301489756	0.568730753724391	0.113746150744878	3.59791133976878	83.5341035260381	0.0226523783193272	111.3909799059	12.9815477963791	6	0.2058
75	0.0393713045308121	172.384344893689	12.2759216762749	0.746955657896625	0.613142619647505	141.650842657885	0.975161424676056	374.843615005349	28.9231747975058	0.222092853305148	9.83619469717957	4.20071389305893	4.20071389305893	0.975161424676056	6	0.628886329473526	0.319664984398857	0.799162460997142	0.159832492199428	10.564380024239	0.106837338180322	0.000239960654202693	0.33876755524676	0.841932613837381	6	0.2058
75	8.80528958087653e-05	1397.11496135182	5.93335812710837	0.487016663503799	0.579447371895431	142.422074004664	0.926615027620237	163.756462539885	100.509785413692	0.000824144867591316	0.468249758814643	0.0525513408924804	0.0525513408924804	0.926615027620237	6	2.73780690996805	0.123582868772319	0.308957171930798	0.0617914343861596	8.18954354281558	0.00191884468802204	0.00115041168871658	1.05331783271149	5.62158775075812	6	0.2058
75	0.00250596139646064	177.647907616967	11.1397403387561	0.108159991748305	0.35392727643379	19.5221643862449	0.617296475451726	1161.5310417782	11.8977505301282	1.02614927946412	0.0940401142102454	0.0074571353669187	0.0074571353669187	0.617296475451726	6	12.1943476827814	0.0143034574165651	0.0357586435414128	0.00715172870828256	29.2097860116262	0.000407473703555863	0.0017698472921286	8.24556283553587	112.743607739527	6	0.2058
75	0.0039048794705286	59.3991598545962	51.8286047030697	0.0553345438701246	0.439387530582928	63.2017907264928	0.437904863288883	29230.767038738	4.50997311903634	0.80978795664616	0.728977293034986	0.0187148897067111	0.0187148897067111	0.437904863288883	6	0.172006754030933	0.0460992172822995	0.115248043205749	0.0230496086411498	8.46880251197429	0.00555407644735009	0.325827611781632	17.071893794717	3.10848779082103	6	0.2058
75	0.00565608686764896	342.007227179908	2905.96590791291	0.301876868784168	44.4979588880275	2.52940138763808	0.851875563623263	1542.7424901819	14.6162579720884	115.227278877429	0.917325202774322	0.714372077127145	0.714372077127145	0.851875563623263	6	11.1399373486409	0.046709560264089	0.116773900660222	0.0233547801320445	20.4065862300202	0.000255520605280712	0.00784425954619695	2.31260889258451	36.9022555239421	6	0.2058
75	0.000746510820505266	2628.47755045151	0.457884857846852	0.0135682733377723	2.29473958560661	168.81945470328	0.154648743403688	2.15786320551924	6.05018999417011	6.56257773066008	0.0334705355304299	0.0166034208569997	0.0166034208569997	0.154648743403688	6	0.0612416763093477	0.0700023299477713	0.175005824869428	0.0350011649738857	64.024203483052	0.365078312499902	0.000175753130094002	72.701345418516	4.51359393968419	6	0.2058
75	0.000100925725924052	209632.687687557	3.20593650859191	0.979173523825244	0.464430683627677	31.5008764532567	0.998403347081309	3794.64216010206	0.391231579090273	0.253859474279852	0.619293894344372	3.52041583075107e-05	3.52041583075107e-05	0.998403347081309	6	48.4849688517961	0.108470613429154	0.271176533572884	0.0542353067145768	35.1525536292035	0.00142290339289219	0.0032309669948055	0.0212694437380163	49.5162171689289	6	0.2058
75	0.0101290190998532	32.290314483509	1333.64543773791	0.0595289776443776	0.802624359826774	1.71744612531557	0.457067582264862	174125.210689943	11.7306674496812	0.144860945688659	1.12255210818371	33.0977524881317	33.0977524881317	0.457067582264862	6	0.686666214848219	0.0298817937736985	0.0747044844342462	0.0149408968868492	2.28353177957066	0.000730921960057332	0.0921645650586628	15.7985414762863	11.5349908904924	6	0.2058
75	0.0392013778365756	626.916487335567	0.0514172638843857	0.292160864568576	5.04163998921988	72.8002205710782	0.845906820847163	864.166770798532	101.397176482388	1.52008208932216	15.4403131312708	68.7091701645385	68.7091701645385	0.845906820847163	6	0.0759402515238914	0.0733721439755372	0.183430359938843	0.0366860719877686	0.0509322622200791	0.0616966064644014	0.0214754231559515	2.42277190847126	0.259926159638217	6	0.2058
75	0.0322086259005092	14.4805056234375	61.8438842006024	0.678188198994375	0.275213676433797	168.116640722114	0.965551099958137	53115.5061228605	34.6811578000007	0.00928132867745184	0.162151821960606	5.77629914371468e-05	5.77629914371468e-05	0.965551099958137	6	1.6716828129764	0.00814963203203708	0.0203740800800927	0.00407481601601854	8.64952006222228	0.120265296231761	0.000392534950401772	0.474516957804354	2.46492465580379	6	0.2058
75	7.88118391743107e-05	72.7189851593771	4.63318932968572	0.314189271038907	0.0903318786802409	65.1091727753957	0.859018033363376	19.7066022347154	64.6605542649391	0.275168816337336	50.0968345190878	0.00114112916761619	0.00114112916761619	0.859018033363376	6	0.640633037142964	0.185729705371671	0.464324263429178	0.0928648526858356	29.025524732652	0.711569814431913	2.40501567941235	2.18279486977188	2.039003544025	6	0.2058
75	0.000444011289506753	589.950048400811	8408.3069656561	0.00980084777938895	1.35765634048483	3.0713128843826	0.116327897652049	78.1302914360477	6.10006574522195	0.640433005466086	7.72417662983977	0.0110482782759806	0.0110482782759806	0.116327897652049	6	0.0178471262117142	0.0621903327638659	0.155475831909665	0.0310951663819329	236.072429579043	2.85576844790619	0.00016223958787284	101.031989732866	1.8209777983948	6	0.2058
75	0.0310919246396906	0.823780763913293	523.840024032554	0.258973064959546	0.205044745632992	1.96150205280044	0.822948230291616	414.524975817667	13.5634969304456	1.2569431716412	0.892541512678886	1.77908356986717	1.77908356986717	0.822948230291616	6	0.655779277870825	0.0251328994265065	0.0628322485662663	0.0125664497132533	63.680953247348	0.00444420338474331	0.0214475344441918	2.8614054328631	2.53222966632945	6	0.2058
75	0.000115235606467184	17743.1277869054	18.0993623050161	0.14468954722679	2.43112181711814	0.00839077310546765	0.692299109074703	8954.22698652113	12.5894027904676	0.0039952100571673	0.537761411425854	0.841423001907347	0.841423001907347	0.692299109074703	6	2.05296539996571	0.0470958527230934	0.117739631807734	0.0235479263615467	9.51266779455099	0.00816912092730733	0.00128089238266337	5.91134929348125	14.1887609665945	6	0.2058
75	0.0289532568987538	15.5248944259876	54.8918379504119	0.0868072194603685	8.7201084317896	15.0297545456733	0.558359500133111	431.315498646985	3.22301344495161	28.273974650195	1.89842941066893	0.000456459028569529	0.000456459028569529	0.558359500133111	6	0.651370031268024	0.192144740621168	0.480361851552919	0.0960723703105839	5.82524886174758	0.130326069224582	3.98878805765714e-05	10.5197791867593	7.50363892908014	6	0.2058
75	0.00490170455398076	666.624284920053	0.691580680173135	0.268278333884396	1.81041838206381	43.5083161744044	0.829825185856548	10.9843768989847	9.3414326616169	2.10989586787092	7.85652502808692	0.0263710578993115	0.0263710578993115	0.829825185856548	6	4.74129093712771	0.0144262651409433	0.0360656628523584	0.00721313257047167	1.09997378101554	0.0202827111946957	0.0608896369616048	2.72747208289623	17.6730296050324	6	0.2058
75	0.000185589480536073	17420.409425346	0.0169582306365345	0.258922031231456	0.299791299981694	2.29935207174828	0.822909477175296	0.958227277406922	93.286820900956	1000.80572144755	10.2876848069806	3.47128209415928	3.47128209415928	0.822909477175296	6	8.9365266115364	0.158383703673742	0.395959259184356	0.0791918518368712	27.9312539096577	2.74549836664307	0.600959184411782	2.86216651879298	34.5143538733783	6	0.2058
75	0.00807964955560359	343.88020496463	6559.32914212524	0.361294523643957	0.67383760915288	212.522176177312	0.882675504687231	272.111301745278	14.4624015472379	0.000302790881650696	1.33191984394871	0.207653236542122	0.207653236542122	0.882675504687231	6	2.6009202002465	0.02882617824299	0.072065445607475	0.014413089121495	5.50845541634766	0.0913153246368417	0.00663491377268763	1.76782495874603	7.19889184594898	6	0.2058
75	0.0260907314302431	78.9433831020481	1.3536579676459	0.552872500835218	0.27566768570862	1485.03318213579	0.94267839972628	28173.8128627714	4.07746726307838	0.0256355994643817	0.276263255029568	0.356564182371399	0.356564182371399	0.94267839972628	6	4.14631202766888	0.0426066648074436	0.106516662018609	0.0213033324037218	20.1546837767814	4.29437448626128	0.0012417167221497	0.808735284336464	7.49958086431338	6	0.2058
75	0.0926293392464265	40.6687046115995	23.0179460926263	0.34515323089245	1.47730101603041	933.681745669246	0.87515753341853	21470.6479919466	1.83806226233835	0.000551285182681168	5.9623367172443	0.216611506654153	0.216611506654153	0.87515753341853	6	0.736722738070241	0.0109596647506505	0.0273991618766263	0.00547983237532525	4.06643368506387	0.214279010259873	0.00473362856505851	1.89726391207272	2.13448020221431	6	0.2058
75	0.010663628531189	0.95899815200182	112.543591150332	0.524925393649638	0.407116749524954	1.76237638964824	0.936287888396078	8418.88434018016	32.9395998203515	0.0456172196216104	5.44537676381256	34.888551027984	34.888551027984	0.936287888396078	6	35.641243387642	0.00490954423722659	0.0122738605930665	0.0024547721186133	4.22646471691771	104.618197722051	0.000130900356684651	0.90503262386931	67.8977314087243	6	0.2058
75	1.13614994707539e-05	29633.5440438138	27.8944607553654	0.447309855784298	23.689571428751	50892.8562469982	0.914995741253263	7114.48557165756	56.4764945585013	0.553499867893752	0.376899034189823	0.0400617382812894	0.0400617382812894	0.914995741253263	6	1.08300580832528	0.0409292251795688	0.102323062948922	0.0204646125897844	6.8607612165675	69.9450600127524	0.00240959324023512	1.2355867796533	2.42115346737974	6	0.2058
75	0.000261830872451391	1556.30416415737	402.853926928804	0.490704119110405	0.422026088425757	369.918303124304	0.927612216515931	1396.31034438737	4.10370916388621	64.200166839876	0.17698812464673	110.864995513015	110.864995513015	0.927612216515931	6	2.0994250637708	0.329272439221339	0.823181098053347	0.164636219610669	59.4242504869154	0.0194285644556449	0.080565916697476	1.03788792686904	4.27839299082477	6	0.2058
75	0.00198672147579917	1453.02773352561	20.5402370518443	0.0221228101877601	0.169730453538559	8.73840080691644	0.231295442016579	55.0358802629474	11.1081613779877	0.0422608214159708	0.802015202652818	0.00388729577655113	0.00388729577655113	0.231295442016579	6	1.28176847793172	0.0122543355234417	0.0306358388086044	0.00612716776172087	11.242486374928	0.131965925242293	0.000298783186051689	44.2022139824384	57.9387730154139	6	0.2058
75	0.000746418844216896	718.538292325379	229.921759370326	0.0710176160666052	15.0604583918165	20.0086822472293	0.504150459384278	337.111409283	56.9876489987696	0.00320817857287808	1.75690020395008	0.000633632454107834	0.000633632454107834	0.504150459384278	6	0.0973021009070936	0.276401439782107	0.691003599455268	0.138200719891054	2.22286622761644	0.589743104033576	0.00126101450206236	13.08101335114	1.37011218196675	6	0.2058
75	0.000740780197430628	6349.09578959446	0.458173756875233	0.029810998407536	0.635942449104885	718.345433190082	0.290110082843163	60.6507602053346	13.8761199578834	0.067232243453762	0.681584172974246	0.0129728012949012	0.0129728012949012	0.290110082843163	6	0.0794076580177902	0.0769013405318787	0.192253351329697	0.0384506702659394	7.58610435427465	0.00104460801158345	0.000465511257072573	32.5446665129876	2.66370340678414	6	0.2058
75	0.00142437656799266	32043.4917877955	1374.8329434357	0.91545201183062	0.0394912612158203	55.5933887773951	0.993103786610803	7516.05973895595	0.778768217057726	1.59984374440431	0.180923948798417	0.0072960096246697	0.0072960096246697	0.993103786610803	6	112.085836496417	0.00545819940549808	0.0136454985137452	0.00272909970274904	0.700441215254489	2.39429442522765	0.0328012446327733	0.0923565485429549	122.437697495776	6	0.2058
75	0.000595476515000175	543.429380590355	284.476857407336	0.289783344595479	0.147770750767282	11.1259637965808	0.844398661831364	180.896084366705	2.57311607971359	0.357264464674062	0.249047426076241	0.0262949549549386	0.0262949549549386	0.844398661831364	6	2.1634887673799	0.056039415740102	0.140098539350255	0.028019707870051	51.9369028120258	0.234008881275785	0.0241758443397789	2.45085395227232	7.46588376360969	6	0.2058
75	0.000494295937016476	452.929132837927	152.332420964268	0.810955586324258	0.10854221525946	8.76363799516774	0.982774609923803	313.745339520457	218.931576972605	17.2967844832026	3.77316889571086	0.0499235638501745	0.0499235638501745	0.982774609923803	6	24.66218550633	0.021164483018885	0.0529112075472126	0.0105822415094425	30.8929619253501	0.136381551788562	0.829983234599868	0.233113153005834	30.4112653297254	6	0.2058
75	0.000189355502137893	1506.46009372307	63689.4071079638	0.535397696336443	5.41095107156096	108.997416685673	0.938750387035244	480.117098667815	5.32567389063056	0.0692050230256608	3.02661947320694	0.000986417559664533	0.000986417559664533	0.938750387035244	6	6.14070742027671	0.0130950617590349	0.0327376543975873	0.00654753087951745	34.6640109615604	6.25253983024163	0.000249451625133016	0.867770457068986	11.4694319050971	6	0.2058
75	0.000440599061726944	1247.38456501379	1.49057445517094	0.434670785035406	0.695007383291187	861.021096837825	0.910921986853254	2346.10201664384	9.1634659655919	0.000691264122764853	1.71654869235549	0.0120366017148847	0.0120366017148847	0.910921986853254	6	6.52783061641384	0.0139891175531197	0.0349727938827992	0.00699455877655984	0.430270044449985	0.00224281191662006	0.00538764073257886	1.30059169934447	15.0178729308484	6	0.2058
75	4.18963369069808e-05	5396.70598877878	5686.47576043563	0.0253532945813532	2.45199331940312	0.781595713763469	0.257041558575237	160.415817079326	64.4365007033837	4.94304962680398	0.340217133894601	826.427419842146	826.427419842146	0.257041558575237	6	11.8077339280017	0.137034923651897	0.342587309129743	0.0685174618259486	5.71685709418469	0.266114441531039	0.0142347398892859	38.4426056460322	465.727792895448	6	0.2058
75	0.00205684921087116	3362.40487773609	228.918503628592	0.096496213455658	0.66757814664266	43.1405205648622	0.586857025322976	0.233355036045013	28.2988243862816	0.00429519285948604	0.766965670646143	1.0142692476587	1.0142692476587	0.586857025322976	6	0.300484971651354	0.272475009774561	0.681187524436404	0.136237504887281	8.39347865543352	0.0268357013903685	0.012466685111233	9.3631009361784	3.11395609102768	6	0.2058
75	0.022929794564804	109.15640379592	35.5235719603823	0.329458340684775	1.21028937275655	145.182221925975	0.867280907636435	197.492859181624	668.92169513894	1.57767336741909	0.158628724328298	0.0508224289438981	0.0508224289438981	0.867280907636435	6	2.07831156629712	0.823722947591127	2.05930736897782	0.411861473795564	1.20501302895198	1.3074849470261	0.0102043668305811	2.03528512260916	6.30826817732818	6	0.2058
75	0.0122551355170556	92.9267350016826	0.486107909007653	0.238870824494046	0.0572287369566566	0.0981018905946397	0.806727350193781	853.042891243239	3.99204285289159	1.10817449868656	4.28519008899569	174.337663699524	174.337663699524	0.806727350193781	6	4.12352322951193	0.00421832933140475	0.0105458233285119	0.00210916466570238	1.45157027976385	0.0197198385617414	0.297945622743441	3.18636307769318	17.2625653980389	6	0.2058
75	1.76395305058932e-05	36025.2152283015	3.51232025084746	0.0524980417042318	0.216471354831154	201.482474744464	0.424265030505346	2524.59268822388	2.37131075412822	0.677738435114333	0.0537483386268477	3.87285667518568	3.87285667518568	0.424265030505346	6	0.0807562592453097	0.0261942361476944	0.0654855903692361	0.0130971180738472	32.227550041749	13.8874589056888	0.018763858958585	18.0483295669178	1.53827184069611	6	0.2058
75	0.00120130835371636	1317.19449834824	733.572618633199	0.859267882777701	0.720261186730056	7.89816040595583	0.987835406815268	0.191677896986643	17.493049952446	69.0479026363433	0.666701453709406	5.56719058051645	5.56719058051645	0.987835406815268	6	54.0322556210679	0.132529935771877	0.331324839429692	0.0662649678859384	60.387475998885	0.00832070692077667	0.0367928416152733	0.163781423748044	62.8817353750047	6	0.2058
75	9.74343295631935e-06	965417.356537374	62.9580709120019	0.13231121818911	3.47205667337504	6.10011430700146	0.669757349322135	2769.58192161424	8.34159001741601	0.0949884578429354	0.671223839167521	0.110908928519349	0.110908928519349	0.669757349322135	6	1.17197628831626	0.570543314905916	1.42635828726479	0.285271657452958	34.2685424707462	1626.76193337059	0.045475311232743	6.55793812260664	8.85772426825647	6	0.2058
75	0.0257790953658266	17.7617970413294	8933.41308909209	0.562825692159673	0.312546698349652	13.8188707460098	0.944820425229318	38899.8720798503	395.490985260555	0.00216208417843955	0.35112100787932	0.166469818435931	0.166469818435931	0.944820425229318	6	0.896834383823173	0.00456732387884954	0.0114183096971239	0.00228366193942477	23.4683822681995	0.00333385303362159	0.000441530538528896	0.776749025373741	1.59344961737948	6	0.2058
75	0.000101284798181148	1273.48028618091	274.931076771224	0.154766612507074	0.0303707956233135	2.83040381829026	0.708904515585675	816.013460075199	2.65210007863545	0.238455895726534	55.1323383908739	5.01683872461473	5.01683872461473	0.708904515585675	6	0.27848552987843	0.0404294448304005	0.101073612076001	0.0202147224152002	4.26339480397337	24.5217551967007	0.00173755154443542	5.46134191219243	1.79939022614262	6	0.2058
75	0.000580443347809796	139.245042798793	18.2688173052137	0.0047839369061892	0.299463163158948	8.89145533714778	0.0600904907221149	6493.71665182863	0.898242606675667	0.0869702953550127	36.7248356009095	0.0053123857982703	0.0053123857982703	0.0600904907221149	6	0.374066224137097	0.183153995519573	0.457884988798932	0.0915769977597864	5.33316614166143	3.4818670315049	0.0234495488973002	208.032857165456	78.1921316004712	6	0.2058
75	0.0020706019658609	1089.13682397915	103.267046919128	0.0227440182663508	11.2602340231016	15.333336269062	0.236370467818797	507.476319269498	27.1482015471781	1.67819753665404	0.430420903052057	0.0407309179565206	0.0407309179565206	0.236370467818797	6	0.0778993180220737	0.0295772448412237	0.0739431121030593	0.0147886224206119	58.5036578263088	2.00212622757246	0.00325029413684826	42.9676045054657	3.42504640604003	6	0.2058
75	0.000541109391754853	675.257595226348	5.23070622776878	0.0337627334498544	0.768695470182895	1393.68960611156	0.317282686415677	352.398388578183	2.212068464111	50.9129747541401	2.05896236589382	0.252530707082554	0.252530707082554	0.317282686415677	6	0.0639997324621261	0.0685023726816529	0.171255931704132	0.0342511863408264	56.8495869342898	0.000911131486700479	0.0466335539694837	28.6184549596742	1.89557319336068	6	0.2058
75	0.00476890864199998	32.6577012209501	9.10911861550633	0.329823503975488	3.20606995325377	876.132592538462	0.867471001507547	20.1467759998648	61.8583605163925	0.000400194160961865	1.70645699019504	0.0518372547462741	0.0518372547462741	0.867471001507547	6	0.916273236108509	0.658045519021294	1.64511379755323	0.329022759510647	10.3119201171148	0.00463402805590819	0.00130413143689881	2.03192461406364	2.77807137776513	6	0.2058
75	0.00366296046447762	622.109031658669	76.2613604131969	0.997927812736533	0.134831742994613	16.0479536011085	0.999843897293672	17.0976576890053	15.639948738399	0.0925110142739317	2.06856148732419	0.247813439236987	0.247813439236987	0.999843897293672	6	3.69421866668076	1.17861108050092	2.9465277012523	0.589305540250459	33.9480064460565	0.00753987288713471	4.35077201592417e-05	0.00207649013988795	3.70188967531672	6	0.2058
75	0.000220398660213457	832.777282947836	148.917189301867	0.465004079109521	3.50358683468161	221.969855111576	0.920382182272199	2.34534525547071	8.02672004403412	0.244132852689478	2.21935714479552	22.8844611731065	22.8844611731065	0.920382182272199	6	8.31409792813354	0.0261306427319393	0.0653266068298483	0.0130653213659697	5.24974271639879	1.28173412486621	0.00827873824274157	1.15051876945895	17.879623645571	6	0.2058
75	0.00133877986701766	1191.30212287955	9.10423690697919	0.125490512373761	0.26126831207059	1.56764810370208	0.656183197259188	8538.06316374338	2.8710879689615	1.25400433887079	0.334250408246128	53.338401372045	53.338401372045	0.656183197259188	6	10.9127438064016	0.097466029583859	0.243665073959647	0.0487330147919295	5.87856676985085	0.182178154494946	0.033572020755965	6.96872991498833	86.9607080246762	6	0.2058
75	7.18026633073495e-06	226048.843555794	145.529369915777	0.00938831199034023	15.185357166157	65.2412037732918	0.111938332055802	20.3732813373023	26.7538030195783	0.0177905384826878	0.0292950839427568	0.00584229864061744	0.00584229864061744	0.111938332055802	6	0.219113886926803	0.0649477137183496	0.162369284295874	0.0324738568591748	19.5417409027549	0.344629468460264	0.0512315981939074	105.515420560045	23.3390078165545	6	0.2058
75	0.000423162079624171	51613.2161642988	193.314711861677	0.230680409812272	1.00850546731979	67.5808703536686	0.79951899803486	110.857820029192	188.464507945314	0.728375218424989	0.481141457433924	0.14421358456792	0.14421358456792	0.79951899803486	6	16.2511791721128	0.0186411757366286	0.0466029393415715	0.00932058786831431	5.04082914208771	3.27738471855448	0.00797263581090751	3.33500183571635	70.4488915436644	6	0.2058
75	0.000421241632082514	259.341324977073	80.7188398497367	0.0233860505088341	0.559789310902552	316.795089751645	0.241552326421106	1248.23267282408	26.7743718988303	0.705963760147997	2.97616674203922	0.015594850958756	0.015594850958756	0.241552326421106	6	0.0543462833594406	0.716533220039647	1.79133305009912	0.358266610019824	30.4260541575138	0.301765110894573	5.4758108743505e-06	41.7605336618189	2.32387607898611	6	0.2058
75	0.0146891510589261	433.055628457049	5531.78567410693	0.288327286133538	21.6779305301225	11.7782526298824	0.843465444409112	3014.06356523832	0.944758603004241	0.184059116385319	0.387484968731751	0.157017601416342	0.157017601416342	0.843465444409112	6	0.479351111477819	0.0336354902012041	0.0840887255030103	0.0168177451006021	1.40000328157503	4.73861837560619	0.00409884321017284	2.46828083255655	1.6625242720032	6	0.2058
75	0.00641054915066146	222.053593606896	27069.1797151986	0.135047330793037	48.8367606832277	4.17825150969031	0.674962058908597	4.3441737770474	89.4905856098753	0.125549110974059	1.69463576055391	0.0645159334352085	0.0645159334352085	0.674962058908597	6	7.88319141723529	0.190206761667413	0.475516904168532	0.0951033808337063	1.64631313686152	0.989085425686687	0.00092442435270231	6.40481129192046	58.3735448227143	6	0.2058
75	0.000103817870435928	8434.25591765989	7.6519848355483	0.586168246446638	0.861317617578402	3.27674041906802	0.949593381841622	87335.3500499719	8.36702869591795	28.7011974579906	0.278044189019313	2.31433581220197	2.31433581220197	0.949593381841622	6	5.4635048880115	0.176185532388431	0.440463830971077	0.0880927661942155	5.399270352032	1.39256372050498	0.0016965478011235	0.70599483350048	9.32071111175224	6	0.2058
75	0.00423792084263531	111.768832616074	341.496392457234	0.057880247483829	6.36078982357271	94.1643620299763	0.449672954352807	5.87459842388148	17.5349268498069	1.91632594492662	1.42605847885975	0.184147973794612	0.184147973794612	0.449672954352807	6	10.8791944101705	0.0717045377792599	0.17926134444815	0.0358522688896299	84.5562972077292	31.4261873555433	0.375676771235056	16.2770512130134	187.960398980845	6	0.2058
75	0.0039719734415754	28.3535000781236	31.2932006706536	0.0296501329016729	0.354601237040673	460.060187230214	0.288962951595217	9.29768763624045	4.36646939537646	152.722021635034	2.17360120529142	0.665997923855181	0.665997923855181	0.288962951595217	6	0.691420747005403	0.0208817833207944	0.052204458301986	0.0104408916603972	1.37619143300854	0.0264984505135193	0.000531699638905078	32.7266616414923	23.3193135861591	6	0.2058
75	0.00747040295748053	137.383472238959	878.413268833567	0.3644804491447	0.768815088909539	7669.3165924198	0.884095047159286	0.0269311409356935	353.710305680878	0.0766338116058209	1.1206872963739	0.442292192292045	0.442292192292045	0.884095047159286	6	8.92574531635547	0.00251152149658271	0.00627880374145677	0.00125576074829135	0.777335552446517	0.0142073292880169	0.022781592326477	1.74363138639295	24.4889549969027	6	0.2058
75	0.00023582727324515	540.572896860608	252.055419684946	0.0735625279784858	0.0961070875116665	4.32832143014581	0.513634930018361	1803.06071995221	57.5458918787881	0.00274237212939004	0.183502836401717	0.000514543972630239	0.000514543972630239	0.513634930018361	6	3.26362162184973	0.222737337275756	0.556843343189389	0.111368668637878	1.79381611972311	1.9775812371331	0.117778025380186	12.5938775825168	44.36527280308	6	0.2058
75	0.00236993415629985	67.9423841165994	0.305199890713066	0.0984178432419215	2.43936188463687	7.40872368426975	0.592143832657695	19.7904930597664	2.60789427849329	0.0497314586984954	6.68496482065656	0.857957001355776	0.857957001355776	0.592143832657695	6	1.53157725046047	0.0259258296482272	0.0648145741205681	0.0129629148241136	11.4153311205419	0.00443239148056881	0.000521528396095252	9.16075913736388	15.5619875421949	6	0.2058
75	0.0307857567370244	0.939572585218186	324.259033483226	0.998041930011777	1.81377746318397	653.611156626013	0.999852509610132	111.73032461055	32.0319636424618	0.267732889340484	0.887641510035636	0.197512369719163	0.197512369719163	0.999852509610132	6	74.2564911459759	0.163124622611203	0.407811556528008	0.0815623113056016	23.1980617252938	0.817686234229837	0.00905328022712031	0.00196191154834587	74.4021758134948	6	0.2058
75	0.000158713380186226	73734.886360953	611.751816463498	0.0208463430370134	0.0973761289131981	156.471913547061	0.220673472927695	17.167791797766	37.5823004946713	0.0850879788463988	0.123299294776404	0.0189520210928125	0.0189520210928125	0.220673472927695	6	0.0164122820487561	0.252707364451751	0.631768411129379	0.126353682225876	9.74742988197929	0.0959816924642799	0.00211968441130089	46.970044349	0.787297897747124	6	0.2058
75	0.0054616558923654	130.025367272977	4294.21343838036	0.89522891798049	0.0704952818696832	3.93216861734187	0.991277301778304	625.299882631351	15.5889425893145	0.0470678311362459	0.325656057392462	0.000503971300334388	0.000503971300334388	0.991277301778304	6	3.62070956945924	0.39573313529775	0.989332838244375	0.197866567648875	2.37512780991868	0.014054075673215	0.000706703959996274	0.117032727512711	4.04445108590443	6	0.2058
75	0.00168270930519699	157.713391964841	1.2743556278156	0.965559376588832	0.57129824205528	23.6020455374689	0.997325286880082	22603.6666972051	3.47962267917652	0.000880874930712983	1.15986861628199	0.00687065123847101	0.00687065123847101	0.997325286880082	6	0.218875669595203	0.117560773310221	0.293901933275553	0.0587803866551107	19.185176283699	0.112160982301812	0.0932256660271506	0.035669089075434	0.22668276535044	6	0.2058
75	0.00250258105035847	19132.765145155	43786.8401538495	0.0844193003307873	1.00842849677172	0.556388411431314	0.550824255680865	62.5169901766837	375.837337369777	0.0126257713754974	0.253452044569731	0.00349800039732221	0.00349800039732221	0.550824255680865	6	0.275669969137142	0.0592243345815275	0.148060836453819	0.0296121672907638	10.1931852163891	0.00667327732899306	0.00231165079685834	10.8456324096695	3.26548512078353	6	0.2058
75	4.35508997448214e-05	49443.6977341239	4.10090535139238	0.0310796988143752	0.256698383733004	0.0156817002741118	0.299042094140932	795.335152288966	0.58814766306594	0.00455007067521483	0.0500330777194837	7.18056607638361	7.18056607638361	0.299042094140932	6	0.31330879625505	0.0402376294653053	0.100594073663263	0.0201188147326526	26.5328263224344	0.725836257357417	0.000350642249566303	31.17534397526	10.0808182899809	6	0.2058
75	7.9046749161556e-07	5922842.48828809	5766.08392819091	0.375783387974547	30.3729740963956	1.09563601812387	0.888971620673511	20.8813086972983	109.666777516192	0.550047839860674	0.186031672862185	1.48402822535074	1.48402822535074	0.888971620673511	6	0.011997263956549	0.116857236372269	0.292143090930671	0.0584286181861343	71.8028816616622	0.504360439215699	0.000322114614081068	1.66110752098422	0.0319260093460056	6	0.2058
75	0.00970732474559979	116.226300498967	5817.12639818733	0.470144704825472	0.227551335981968	0.800471755462575	0.921882280513248	17.4054511204041	15.4752543040577	0.623010324712583	0.830050835070799	1.69025862545614	1.69025862545614	0.921882280513248	6	50.5336475816873	0.135804817578624	0.339512043946561	0.0679024087893121	1.58549871463052	0.205444825613316	0.146799858103688	1.12700470671306	107.485306253628	6	0.2058
75	0.00126138927859855	1365.4409099671	1.45032820287268	0.00359831797923506	17.1465841838657	9734.00550698319	0.0458292577457323	4194.38734736432	26.2227094033941	36.8117868750175	1.11301855048177	0.217576410392655	0.217576410392655	0.0458292577457323	6	0.056696083307	0.201972228984052	0.504930572460129	0.100986114492026	152.580730125076	0.958713566741626	0.000102143747880516	276.907623998417	15.7562738018647	6	0.2058
75	0.000187812879235102	4608.8825637332	5.00984145065482	0.992149459393813	0.735834651632838	18.875628329059	0.999405416952936	63563.1503317812	1.28546781535444	0.0623394198154697	10.9188036317966	0.0474660858924244	0.0474660858924244	0.999405416952936	6	0.525842535953731	1.72475999364363	4.31189998410908	0.862379996821816	3.89219986060953	0.117719482769918	0.48195189056772	0.00791265925900309	0.530003348764623	6	0.2058
75	0.0044101485703167	376.902006242828	2.92997973727602	0.885087654819747	4.49617289150319	1485.05760168974	0.990332596674271	187.982683645502	2.69780510797872	4.89086171992174	0.32445466727299	0.00895111149653734	0.00895111149653734	0.990332596674271	6	0.913850624420852	0.0389073327423575	0.0972683318558938	0.0194536663711788	34.1368863539235	0.0028233141155592	0.000197972292891142	0.129831598660875	1.03249731192665	6	0.2058
75	0.000544311278229055	8381.23036794928	599.284258843196	0.0109385007132406	8.51490939704036	3.33797076925737	0.128229593620412	795.02674955968	24.0187343309915	0.037390031627037	0.228889459644753	0.0457928601234252	0.0457928601234252	0.128229593620412	6	0.864454696007944	0.0338597193082336	0.084649298270584	0.0169298596541168	19.9489605910518	0.0037063014765355	0.00885535790619008	90.4202070480775	79.0286272927292	6	0.2058
75	0.00301703886016315	509.998339502287	62.3695303695842	0.0460130432101729	0.593727603279186	0.151086461065594	0.390797533827158	305.04761474842	7.59277294837608	0.00108974956830912	0.315109471861026	26.3131203501288	26.3131203501288	0.390797533827158	6	0.333423321920783	0.0441146397987338	0.110286599496834	0.0220573198993669	8.57417128764665	0.229717200131647	0.0265411307263356	20.7329680941189	7.2462784171395	6	0.2058
75	0.369461265048233	1.14087278648955	973.676872263327	0.0697876995245261	0.676503416730344	330.529023581464	0.499452241397419	231994.041354731	5.39889988786953	0.846342672915326	4.80990805494741	0.449698053165527	0.449698053165527	0.499452241397419	6	0.813112859727003	0.0440423815903079	0.11010595397577	0.0220211907951539	30.3525399411003	0.17934280595169	9.53057182248953e-05	13.3291727168706	11.6512346053368	6	0.2058
75	4.78325229687568e-05	6724.92016789161	7.0653019658928	0.0663181653919269	1.59267791885892	5.27866528321869	0.485776875932305	95.273366358847	15.8231467156057	0.0325862971593656	0.236329879996283	0.0613182243184513	0.0613182243184513	0.485776875932305	6	0.0749555372943465	0.00338543693561965	0.00846359233904913	0.00169271846780983	38.7561125105831	91.3065787420235	0.00014162454420711	14.078824845202	1.13024141803945	6	0.2058
75	0.000151072945354647	1735.29746179644	61.6397826097826	0.630404882529582	3.89368013702612	0.307414101113362	0.957779762445939	1462.90131391247	220.355700589907	0.0111168604725521	0.784550807369723	0.0605122717388754	0.0605122717388754	0.957779762445939	6	9.39683932186024	0.0269031377537659	0.0672578443844147	0.0134515688768829	41.4574822106129	0.0404524875197351	0.297479538142823	0.58628213028327	14.90603829741	6	0.2058
75	0.00447763947186812	99.2961728931647	2.88543878535385	0.0128155505735323	0.390686921516032	0.931909476982609	0.14723757619772	10037.8411839113	2.07480453064431	0.014504200827798	29.0079924682538	0.101607125758379	0.101607125758379	0.14723757619772	6	0.049542870999305	0.064840716936163	0.162101792340408	0.0324203584680815	1.93240439097899	0.00727573732538499	0.0148486112154677	77.0302020004727	3.86584023175913	6	0.2058
75	0.0233196983304273	156.048981698068	150.268314783317	0.00189993282936672	0.344194913788315	8.33510370476268	0.0246920732786171	87.1224101699716	16.750879058794	7.91774531115958	0.121008015956727	10.3586179064377	10.3586179064377	0.0246920732786171	6	0.00647149922653241	2.21594236932888	5.53985592332221	1.10797118466444	36.4550309548787	0.00403472759236421	0.00111034058530163	525.334396955138	3.40617264279258	6	0.2058
75	0.0480107076939099	21.0608861797846	61.6494460397972	0.483760656024	4.51188702460314	0.00146566054399569	0.925723694372716	329.440417970154	5.00343458258506	41.1712222993916	0.251740690052494	0.0324521511071505	0.0324521511071505	0.925723694372716	6	6.18819874416727	0.109996829603856	0.274992074009639	0.0549984148019279	0.557598896846829	0.0201084218038276	0.0124923414771851	1.06713792770776	12.7918603282617	6	0.2058
75	0.0441667284533773	11.8700503439494	719.448230305993	0.00907977162912877	3.01013693243681	46.1741578594291	0.108629131841859	500.552974645354	13.6863850722964	5.98166204034847	0.46420366704727	0.00846782488297363	0.00846782488297363	0.108629131841859	6	0.0102626187709202	1.65928566604546	4.14821416511365	0.829642833022731	190.74554898957	0.70993119024291	0.000485498643030035	109.134928591365	1.1302727854957	6	0.2058
75	0.000120817597017338	11091.8768048524	10065.452154094	0.235163825342395	29.1221173814978	7.32807380898682	0.803511055321078	1007.1156038999	3.68058967091934	0.0755642858385046	0.0708849949662015	0.236626173591644	0.236626173591644	0.803511055321078	6	0.172413690827285	0.0913172370635044	0.228293092658761	0.0456586185317522	16.506936020012	3829.12335330471	0.000148523558083464	3.25235470865476	0.733164170025952	6	0.2058
75	0.00867845480567104	334.461283233911	39.0543528515464	0.132159342645165	3.92109698701176	0.94746663876299	0.669464538763589	366.857260367663	163.938982020606	0.00219567185345743	1.34534409870339	0.432814303554015	0.432814303554015	0.669464538763589	6	1.6996726999743	0.364949947936226	0.912374869840564	0.182474973968113	29.3370648104644	652.21332499979	0.0104309640804692	6.56662359228663	12.8607835507911	6	0.2058
75	6.10003703886751e-05	2394587.17559231	135.177199806851	0.00398838244292476	1.97243814061749	260.30206779048	0.0505649180451796	31.7015791389815	19.1665057363686	0.410477809557672	0.0329719314737395	2.96716705468056	2.96716705468056	0.0505649180451796	6	0.025064202557412	0.77304861605575	1.93262154013937	0.386524308027875	9.29526510513686	0.086934868216875	8.69107490101381	249.728212329277	6.28430270067881	6	0.2058
75	0.00292090569355465	4.37717184108354	1517.0936906138	0.104450832915845	0.165652039065292	2.28220495367201	0.60803106206394	987.658460280986	9.90267715564485	8.59171252244622	0.513000145850471	0.00860356129908243	0.00860356129908243	0.60803106206394	6	4.06780771756095	0.104615579006872	0.26153894751718	0.0523077895034361	27.8025050943115	0.040539162754378	1.14267823191667	8.57388248694668	38.9447130674234	6	0.2058
75	0.0122294645387486	127.022541973345	54.5171752347583	0.929287690886549	1.15622146065254	2999.64509923412	0.994311266951435	4094.95444195381	48.5808693290579	3.34829735671389	0.234088045020594	0.520942995851587	0.520942995851587	0.994311266951435	6	6.71992964364556	0.17032694254667	0.425817356366676	0.0851634712733351	2.75900331428516	0.0171783968894074	0.0150298639006152	0.0760930224374223	7.23126940079738	6	0.2058
75	0.000889728551225462	5574.09824558313	0.0818437597704568	0.653659206271289	2.91395149687192	0.78535186549917	0.96168800020492	567.271361254307	10.2210322814885	0.56182943298138	0.303152312581892	0.0754393241868037	0.0754393241868037	0.96168800020492	6	28.2927140046552	0.0268550419313446	0.0671376048283616	0.0134275209656723	2.93277716680486	0.501699181952049	0.00102392500119973	0.529849178908326	43.2835852891099	6	0.2058
75	0.000426398910635274	1596.28414890488	99.5758506556505	0.452545122548719	0.111379389500582	760.098784096552	0.91662664514692	2483.85661678412	12.8373565982431	0.409979588737492	6.12905107446092	0.0102468468619284	0.0102468468619284	0.91662664514692	6	5.73185434748576	0.0493336194584837	0.123334048646209	0.0246668097292419	48.8849686145548	0.000211099949523855	0.00924487805769184	1.2097244013327	12.6658184165242	6	0.2058
75	0.00143412667560289	1216.69841818647	4430.05247207096	0.0494351215857485	0.0914539714170413	190.931926169707	0.408871801986785	238.312508147752	18.2756419497353	0.0107784219211056	3.0396472817274	0.00279725394385751	0.00279725394385751	0.408871801986785	6	81.2804527772347	0.00808344318663723	0.0202086079665931	0.00404172159331862	14.2041531143963	0.0989589540264732	0.211630228322696	19.2285332355345	1644.18434040358	6	0.2058
75	0.0073879913910721	831.680289604833	137.526576516607	0.139294576839643	1.05471748302926	10.8203342283232	0.682785525519222	2.3562815539738	36.5740083627483	0.873550444580328	17.3480747634423	0.000876293602020932	0.000876293602020932	0.682785525519222	6	4.40877607830314	0.025940509092685	0.0648512727317126	0.0129702545463425	34.8381789911555	0.436486027026509	0.0165452835040737	6.17903038788948	31.6507374395384	6	0.2058
75	0.0250216573045083	1.95083740519267	665.938306074594	0.124305263222764	5.49179550805858	8121.60902007057	0.653732538687337	11931.3824166521	5.0282710157258	0.232287665406356	5.23695898125901	0.113495496328765	0.113495496328765	0.653732538687337	6	0.162303424832331	0.0504908264365886	0.126227066091471	0.0252454132182943	95.4294044616093	0.0520535859143587	0.00752414159425427	7.04471165639966	1.30568425362224	6	0.2058
75	0.000748571800927702	17514.217317025	871.411582158513	0.0276857717434364	15.4116745281453	0.0297847366550816	0.274681948821274	318.26767284526	26.864278546838	0.242145969254455	1.25631974717465	0.0103781616601272	0.0103781616601272	0.274681948821274	6	0.239714753945168	0.127686578812979	0.319216447032448	0.0638432894064896	147.443205826284	0.000358452410483309	0.0102851772891541	35.1196360811967	8.65840967579308	6	0.2058
75	0.000495578915023248	1554.57186244172	2.94380448661622	0.70722347638087	6.17613787970492	2.97552714973383	0.969813270535555	284.569320148083	3.62781578948901	0.0963545664070022	0.349587070435942	0.0423799022011044	0.0423799022011044	0.969813270535555	6	6.08808093967485	0.111402551712964	0.278506379282409	0.0557012758564819	12.6479718924596	0.23567968359153	0.00442290342456649	0.413980210494961	8.6084259685918	6	0.2058
75	0.00227962160217034	130.33607020538	2637.91130692473	0.256079912569787	6.68395222880795	21.6420020750486	0.820732770618256	0.100877355032649	4.59752683937907	0.00368489607518491	1.41519953113933	0.0211457930348592	0.0211457930348592	0.820732770618256	6	0.176796378138226	0.210201520106235	0.525503800265586	0.105100760053117	2.76068524373932	0.0458452618520522	4.36378506222635e-05	2.90503101147178	0.690395339345664	6	0.2058
75	0.00160966692026849	177.799924571523	3.30209169936939	0.428449716744761	2.81874052318315	54078.0327684516	0.908842659317679	8.47408435670111	3.09243530302252	0.0253804163112691	1.56637002402551	133.117452763153	133.117452763153	0.908842659317679	6	1.8691979231028	0.0266995851614745	0.0667489629036861	0.0133497925807372	23.2153175880598	0.0258376768150197	0.42146550827036	1.33399617485505	4.36270080256893	6	0.2058
75	0.00391658642522976	0.185909876835276	1.3891447873062	0.462496659642362	0.995689500539749	5.48987720811578	0.919640195544366	586.828296432561	16.717290969923	2.62465041457016	0.615324982279737	33.1590827631168	33.1590827631168	0.919640195544366	6	36.1739033889395	0.0298107620307151	0.0745269050767877	0.0149053810153575	208.198507431397	1.33206210631135	0.000622290548621527	1.1621777782639	78.2144100606304	6	0.2058
75	1.6054144132465e-05	2282849.64445487	3632.37045063657	0.891472819642562	1.56618001249207	2.23313957639132	0.990929700702827	6.57234691148322	31.0856163887738	0.219288643377217	0.0875376026694396	0.0106050707095848	0.0106050707095848	0.990929700702827	6	4.73349810959989	0.0760042963577357	0.190010740894339	0.0380021481788678	12.3263839678304	4.59222581287927	0.784984258610987	0.121739191556006	5.30975034269446	6	0.2058
75	0.00104992329091072	5518.31983437053	26.5322919402411	0.394748688365121	0.400398778302524	44.9354061552447	0.896633808945908	21.4966923609974	149.870591999761	0.201844363092283	3.23948784543082	144.575492106649	144.575492106649	0.896633808945908	6	6.90515136886334	0.0113838177607967	0.0284595444019917	0.00569190888039833	83.2055809578271	137.484718780966	0.00312880213031406	1.5332573089516	17.4925251745902	6	0.2058
75	0.00125474805669092	1341.28952504437	359.968143350261	0.158760659756214	1.00375560734955	4.36675107942512	0.715100296983594	21.1183016645404	3.81152947568751	0.101640613675316	0.259883078673217	0.00320068824563401	0.00320068824563401	0.715100296983594	6	9.97609577399526	0.0749589109853751	0.187397277463438	0.0374794554926876	0.219650132157675	123.269375543218	0.00314380914785982	5.29878964685305	62.8373287772558	6	0.2058
75	0.00389508349938638	909.203430275602	2852.7305760488	0.762170794029601	6.15484613601341	1.09390455608124	0.97707604187131	1.69673199317889	3.29306983728059	22.8991992745307	0.126502048951506	7.92970953685937	7.92970953685937	0.97707604187131	6	8.79152830569855	0.0509021360296561	0.12725534007414	0.0254510680148281	0.29841727293302	0.574453317783912	0.0019559606102831	0.312041878058585	11.5348533092139	6	0.2058
75	0.0162014467201118	123.391578892623	125.228234897691	0.257374369155099	0.578002825981912	5686.24136497404	0.82172869248132	853.303039032249	12.5779194860723	0.204506904902809	1.05637950984702	0.332245689213988	0.332245689213988	0.82172869248132	6	1.11991848691911	0.210033187570756	0.52508296892689	0.105016593785378	15.8916940537472	14.6973273789785	2.08524612498173	2.8853907764117	4.35132095940847	6	0.2058
75	0.000288772902431982	4238.70911536422	45.0455918144709	0.122737188182702	0.334578155169391	2950.63588442569	0.650446586389372	4370.66386609316	10.1911749945644	0.449531147022451	0.506211106757443	0.0132795838270323	0.0132795838270323	0.650446586389372	6	0.226255916596239	0.482177138450958	1.2054428461274	0.241088569225479	0.18426150689986	0.0363072150695865	0.0377448332529771	7.14748989125805	1.84341779330519	6	0.2058
75	0.000468646789320974	2175.59579271893	19.6434300187567	0.938906557580587	0.222382153965093	5.33266225951329	0.995131434371722	1676.11797141751	11.452343570352	0.319548087373128	4.69179842461591	0.0060087276838414	0.0060087276838414	0.995131434371722	6	1.70804343161352	0.14272456484507	0.356811412112676	0.0713622824225352	11.9064823681312	0.00299825943432395	0.0842945552559744	0.0650687141613334	1.81918362144032	6	0.2058
75	9.99019595246744e-05	871.258768264069	1669.21226528747	0.0780290127089319	4.48534593538281	4.44091488993893	0.529548278237743	203.350280575986	16.5497689221123	0.00716489084482332	0.502322999242959	3.04004352181994	3.04004352181994	0.529548278237743	6	0.157430344297436	0.198305572880566	0.495763932201416	0.0991527864402832	12.4395866993788	342.522001743126	0.00466759082615879	11.8157459037737	2.01758729005955	6	0.2058
75	0.00162525658070263	40187.0606233021	903.525673717803	0.288862889277815	2.35109128439487	896.322251561291	0.843809576938734	6.609371053703	11.3423903445377	0.153023257211002	6.17121007998653	3.0756922293486	3.0756922293486	0.843809576938734	6	0.246615878100977	0.0339563115706384	0.084890778926596	0.0169781557853192	20.8693388533481	0.00132949514309114	0.000201700826625796	2.46185002337994	0.85374718336973	6	0.2058
75	0.252557622148761	13.5142877395199	36.3586218033727	0.26242004868599	2.51668337339286	1.9633337941434	0.825539103431871	65.4299850122887	11.4545646726643	15.5344078043856	1.60233899682825	0.00445324826952719	0.00445324826952719	0.825539103431871	6	0.402353317568247	0.0209726085460339	0.0524315213650848	0.010486304273017	8.07209441234169	0.0174845202112309	0.0137389545612372	2.8106844542072	1.53324153235601	6	0.2058
75	0.000444837710649922	226.15096837244	99.39737517953	0.436901632722183	5.63627288574908	561.3010911961	0.911655463148735	3.66719797927064	1.71732207916217	0.917315548052682	1.38616331029238	1.76808650155263	1.76808650155263	0.911655463148735	6	5.4487517819493	0.0465485050193707	0.116371262548427	0.0232742525096853	15.9043117229312	0.0729174442306676	0.112498118592023	1.28884473095087	12.4713468063738	6	0.2058
75	2.59579724999934e-06	36151.050024404	81.7569400709476	0.548967466666914	0.626039025235915	3.16959651727628	0.941819519027671	487.331090823694	0.856976329283189	0.00135058171101912	0.691788105514024	1.78295637276713	1.78295637276713	0.941819519027671	6	1.3147284502881	0.0496798435563631	0.124199608890908	0.0248399217781816	13.3699174407425	1.73168500115487	0.606661623067841	0.821601571531288	2.3949114111817	6	0.2058
75	0.0123961992779662	25.7750310429777	2285.26626717663	0.508084465519872	1.39522076580627	0.0199378660827034	0.932144330132495	173.688514363654	12.2527604176989	0.250016723878462	6.9828239236406	0.00827020352496013	0.00827020352496013	0.932144330132495	6	94.7631857774022	0.0106512131740767	0.0266280329351917	0.00532560658703835	1.51093317533179	0.0294333261247602	0.375940377300842	0.968176686875874	186.51069302117	6	0.2058
75	0.000984984190968039	9716.09921417863	73.4463940343607	0.519268243598484	0.656458269098566	10.311518772603	0.934921917464239	825.555999554197	53.5864369168716	1.29838414205304	0.475708915720908	7.23540057715883e-05	7.23540057715883e-05	0.934921917464239	6	0.553502468087692	0.0120873088288682	0.0302182720721706	0.00604365441443411	0.97438106121755	0.00561698588659682	2.34060271946835	0.925786936382025	1.06592782229849	6	0.2058
75	0.00512773006972281	135.5636168054	149.284023328133	0.846620258466161	13.3249854529794	51.1366837287435	0.986561467274511	155.82062701903	14.5623094821279	0.148656970431513	0.340119842809957	0.0691589268650963	0.0691589268650963	0.986561467274511	6	11.7022019102805	0.0919307063482497	0.229826765870624	0.0459653531741249	102.719617368002	0.0844073064608213	0.765103124307443	0.181167105322662	13.8222559562674	6	0.2058
75	0.000511482602931371	2506.42081015206	676.361166790788	0.964931043406232	27.0406686035994	11917.919624838	0.997274853881632	417.571983881522	8.54448350342457	2.7779893204517	1.40666258236631	0.0307870343221623	0.0307870343221623	0.997274853881632	6	4.88521920710104	0.0709387559992569	0.177346889998142	0.0354693779996285	136.836661608721	0.158957333594089	2.18553413716087	0.0363434846804943	5.06276509651517	6	0.2058
75	0.000261330339738701	13721.6174090478	4.54140443429457	0.0751096018067169	11.6133929416614	3.85315261670321	0.519249780102307	31.8774827166417	23.247546081488	0.106488432113382	1.38792959817412	0.0190389398057232	0.0190389398057232	0.519249780102307	6	18.5835750430018	0.0232272845301489	0.0580682113253723	0.0116136422650745	1.34339488642677	0.00179814592773282	0.00129589543568565	12.3138770003514	247.419432349326	6	0.2058
75	4.65368508772188e-05	12139.3767909163	27.4466286713521	0.677105716255417	3.39422970827446	2.8441709707814	0.965385889003878	0.0333755052014494	9.47311580458625	0.00530457678796987	25.9379040060286	17.1219440746289	17.1219440746289	0.965385889003878	6	0.106194718587361	0.167031051163421	0.417577627908551	0.0835155255817103	9.76794729483685	0.429645632309461	0.00241856338134851	0.476874254629362	0.156836245859283	6	0.2058
75	0.0079422314235956	32.3505417117443	2.41239370673905	0.729712702036629	9.70120436802288	6.74729318498605	0.972904795465733	97.86905956077	7.72327080328317	2.31626002998279	0.911224285822512	0.129879332950902	0.129879332950902	0.972904795465733	6	36.9374040866881	0.0930602592683177	0.232650648170794	0.0465301296341588	20.1455858409724	6.20760874011728	0.00528509407990021	0.370402347676009	50.6191052774548	6	0.2058
75	0.000218335629241422	2180.40863612496	42.4053476259677	0.000973085739668979	1.05527726292669	528.598000337346	0.0127889697394319	1175.10353444713	4.34924977250929	0.470683853354344	3.7017668576211	0.550918701563068	0.550918701563068	0.0127889697394319	6	0.00884600977121193	0.0550097870298011	0.137524467574503	0.0275048935149005	1.00596120872837	0.00229241230293574	0.000502630450738845	1026.65867305812	9.09067866334279	6	0.2058
75	0.00127901323968087	3670.28075731448	3.56494550664255	0.0197606716579175	0.689598320126422	216.667090491399	0.211428027204427	71.7646887107328	1.99326389435212	1.22837106206391	0.93065657009938	0.136423516415221	0.136423516415221	0.211428027204427	6	0.983833760427019	0.047496339092606	0.118740847731515	0.023748169546303	9.46170891962173	2.55007844007142	0.0190671709251412	49.6055673264189	49.7874656012933	6	0.2058
75	0.00828806037679053	355.420441824293	0.00614263168136811	0.400023661878946	13.8962357474023	23.2907088395437	0.898657627816814	489.593222375339	1.72452877556299	6.71088098083044	12.1757091434	17.9144923442744	17.9144923442744	0.898657627816814	6	0.269577725611326	0.00680756028171252	0.0170189007042813	0.00340378014085626	41.8220517629482	1.80423342448469	0.0186615109609655	1.49985212200427	0.673904449414558	6	0.2058
75	0.0100233452833818	68.7846980131359	4670.39375239805	0.876925839895871	0.807761057982207	42.3415122921551	0.9895577635558	2589.73816846028	4.16074923374673	0.376811622936909	2.51739626735435	1.15599440215864	1.15599440215864	0.9895577635558	6	0.921287766844286	0.380458097493601	0.951145243734003	0.190229048746801	12.9957467546366	0.00410437316013382	0.0550049711910497	0.140347284234142	1.05058800291902	6	0.2058
75	0.0122719886088721	9.49058759230064	6132.86659567059	0.166115811478284	1.23024543478353	21348.6518122352	0.725986632376989	3848.90480424133	29.725297920911	0.000736690118767408	2.87839205075596	0.88333256192238	0.88333256192238	0.725986632376989	6	1.13596244416959	0.260481657556931	0.651204143892328	0.130240828778466	98.3666445200883	0.375996417302433	24.8835807112017	5.01989654748023	6.8383763957237	6	0.2058
75	0.0137634281341755	10.9195162241271	26.7007834135643	0.0175983773116514	15.0702029944191	18.4679422570112	0.192409458896312	0.783755848095327	36.9050977187157	0.290238984436422	1.5931549311541	0.000758082274391113	0.000758082274391113	0.192409458896312	6	0.0491642681402572	0.468651567867521	1.1716289196688	0.23432578393376	7.69944856492677	0.691639873487044	0.0255271722494288	55.8234208353929	2.79368189859793	6	0.2058
75	0.000745459434103912	620.673307637204	8817.93739103908	0.0346906084348208	8.20888209794976	25.3859244990973	0.323394460018474	1295.69517757511	97.8963489657538	0.000717225645140307	0.22542850967193	0.384384001988574	0.384384001988574	0.323394460018474	6	0.315577233374663	0.0343927015803667	0.0859817539509167	0.0171963507901833	5.86704184931637	18.2572556161813	0.00252041989842478	27.8262456358721	9.09690684634697	6	0.2058
75	0.0106111066296812	664.174535403323	23.374671145888	0.132992878495872	0.51766392984092	956.558590563303	0.671066453858685	874.610377300743	4.91729107186707	0.0313310927048755	0.370707920686687	1.93966545273581	1.93966545273581	0.671066453858685	6	0.349621798626535	0.137916321082508	0.344790802706271	0.0689581605412542	1.7290553803109	0.0100048655384136	0.207206438791069	6.5191996091057	2.62887609156747	6	0.2058
75	0.0419592207030962	3.8769298449783	40042.5076469023	0.437019773982827	5.87362701117511	18.7153954025541	0.911694130560368	18.4287173554469	5.67254221762215	4.97999611577258	2.48010972864154	0.0916037763419942	0.0916037763419942	0.911694130560368	6	6.09361171581606	0.00767576402206923	0.0191894100551731	0.00383788201103462	15.5050540943505	0.0417003068664725	0.000845979719565495	1.28822597862424	13.9435606317793	6	0.2058
75	0.00373086939072444	101.740211542853	15.2477478366818	0.256332322546779	0.428161973466909	2441.44312626	0.820927567771315	20.6096013646394	17.9211961014199	0.000539834628812439	0.185466506076373	249.668823602018	249.668823602018	0.820927567771315	6	1.34381616251239	0.0363258006587506	0.0908145016468765	0.0181629003293753	46.8221279512048	0.0521416790619022	0.000767122013795349	2.90118573445808	5.24247644292753	6	0.2058
75	0.00649997322675332	1.86710836296289	2888.6232072724	0.0149321800867155	0.338261199598338	17.3127246911183	0.167782149847879	62.5718028296539	3.53174462639644	0.276014829161414	7.41230961317341	0.7754937383371	0.7754937383371	0.167782149847879	6	0.311059929614718	0.245834067430635	0.614585168576587	0.122917033715317	6.22535955727632	5.47436483218747	0.000647724891494816	65.9694575201149	20.8315147425428	6	0.2058
75	0.0179595378736979	62.0291721692388	68.5647605273872	0.136125365232612	0.253623013213874	232.362368111476	0.67697675269845	4541.24407762609	26.1588311277716	0.0240374262811116	0.121865859029631	0.00373182630859641	0.00373182630859641	0.67697675269845	6	0.566574730588067	0.105590927952246	0.263977319880615	0.052795463976123	1.60652815010264	0.0189487049763773	0.0444318802917646	6.34616945409985	4.16215397931091	6	0.2058
75	0.0612624916634753	28.4321917746137	152.792481407975	0.0826628414764256	0.804828710095674	0.226267741067549	0.545141531365663	1.98388410237355	5.16688623558794	0.0686666585105103	0.145219111405355	2.48258515175469	2.48258515175469	0.545141531365663	6	0.417605419284236	0.0962833394208607	0.240708348552152	0.0481416697104303	1.43717266005778	0.00128090659048742	0.222536618961644	11.0973339669819	5.05191222350289	6	0.2058
75	8.69217182452968e-05	27690.0199660856	0.0219950331554267	0.282942207518171	0.373190231846589	323.36457433792	0.839949214625024	74.1156521220676	8.5124387184633	5.37800569153953	0.155081481771551	0.193090469950099	0.193090469950099	0.839949214625024	6	0.357678544605126	0.0190087001145001	0.0475217502862502	0.00950435005725005	9.57508968771974	1.40888394765682	0.05051009844442	2.53429065522428	1.26413993777212	6	0.2058
75	0.033869356992174	22.7100910135832	1.20756454320564	0.607457156201627	29.7173444929697	155.722513676349	0.95366434398146	2663.78087076921	96.7731701082012	0.910711233499475	1.16222093195401	0.0411128882420935	0.0411128882420935	0.95366434398146	6	5.99674527937087	0.00669679981182563	0.0167419995295641	0.00334839990591282	5.41233826333893	0.00640195116531208	0.00705293134121926	0.646206633325233	9.87188185726211	6	0.2058
75	0.000681803436897251	337.266799228013	83.7115110423419	0.707533567406577	0.0331012217256147	252.307213741845	0.969857096321116	1639.43122474191	67.4530298241338	15.936520330313	5.94260956485759	0.136959675037541	0.136959675037541	0.969857096321116	6	11.4096289479067	0.0649801871709271	0.162450467927318	0.0324900935854636	792.205028943449	0.0286933128601667	0.025346471606393	0.413360504810311	16.1259189295118	6	0.2058
75	0.00591877788553074	8.20306177212409	0.163268502722286	0.601554141090096	0.446469184279639	19.6724736895128	0.952560976420128	79.4424684326365	0.622193068444013	0.00401063485566882	0.0784813008713274	0.311142899611429	0.311142899611429	0.952560976420128	6	0.10279742659232	0.377890300567029	0.944725751417573	0.188945150283515	3.49108171293712	0.11886014375687	0.0357292932450625	0.662360761390266	0.170886408338969	6	0.2058
75	0.00255922896413943	5610.48793758954	119.718119989643	0.456070321011312	0.172924094095753	219.508217519981	0.917706921117517	867.963966408694	20.6386359716321	0.00986818729610107	0.516435248775772	0.265226826076778	0.265226826076778	0.917706921117517	6	129.868713395711	0.0332252567150107	0.0830631417875267	0.0166126283575053	14.8280959841911	0.0574586851623297	1.16171072474322e-05	1.19264432244254	284.755897090023	6	0.2058
75	0.000381678168174132	12192.9878812793	403.232996788296	0.377671600600611	1.12249158550228	421.518349653833	0.889762863019585	696.475699499243	5.00738617558242	0.0145874909320696	1.12715295089208	0.152524147341767	0.152524147341767	0.889762863019585	6	2.38100783355154	0.0161271736391484	0.0403179340978709	0.00806358681957418	3.07932965539907	0.0078073006006948	0.0961198398528283	1.64780300771808	6.30443970307809	6	0.2058
75	4.43616318641398e-05	124086.833858358	0.525949078631368	0.102727758893728	0.147633219073764	8.37510431128359	0.603599800087183	561796.026572543	1.21789067880496	0.12333989398391	0.0755863966650894	0.100188224374524	0.100188224374524	0.603599800087183	6	0.265072787468127	0.10867699283401	0.271692482085024	0.0543384964170049	15.0519793690024	1.41094192452502	0.276417577386301	8.73446720505703	2.58034235656153	6	0.2058
75	0.000816220007219869	10.038346318629	14.3916290420271	0.742706514086637	0.368762207363335	1.66332829167428	0.974614097595219	77.5864140629226	145.038508657196	0.00628099353264225	0.656569966421059	1.52251808084309	1.52251808084309	0.974614097595219	6	93.386510705001	0.0905139431909656	0.226284857977414	0.0452569715954828	8.75088254219885	0.00507153338240146	0.0328291415612967	0.346426860453454	125.738106417237	6	0.2058
75	9.80192667959676e-05	133.489663036806	104.016886169237	0.729080116063763	0.638447800707608	6207.81953623682	0.972820181184039	4341.8559666883	0.783832357828289	0.0116886054431313	0.724635225743665	40.8851882926097	40.8851882926097	0.972820181184039	6	1.89299134624003	0.016700973208096	0.0417524330202401	0.00835048660404802	21.2399323349951	0.00774839159386606	0.00289478284657915	0.37159137654022	2.59641060636809	6	0.2058
75	0.026644921856657	31.0132378733286	4552.0667001907	0.171186508820692	0.688459873484371	5.29489885582121	0.733122399267763	4110.26455407996	13.9230116900021	0.00689330629992563	5.42962883974299	0.0530904727547332	0.0530904727547332	0.733122399267763	6	0.34141071390458	0.0666420820631385	0.166605205157846	0.0333210410315693	4.9633312240456	3.16548952027371	0.0449738109201224	4.84158183310719	1.99437862397315	6	0.2058
75	0.0109208723010414	267.59127465809	58.3866683568669	0.173358177539011	2.91998947391947	0.239116864841141	0.736091578435123	240.299006959064	0.122573154704586	1.51095558644393	2.9651119818418	0.167139166836512	0.167139166836512	0.736091578435123	6	1.10996680765406	0.0207630381220161	0.0519075953050403	0.0103815190610081	115.53216431344	3.99172582116737	0.000199768072343814	4.76840397260735	6.40273694273397	6	0.2058
75	0.0279497289319947	163.730478334136	30.8245425918156	0.447394899730456	2.88937976305259	13.0669110109088	0.915022492443461	3.15979646563489	11.1089609080855	1.25007170287831	0.118470649670051	0.722265475047029	0.722265475047029	0.915022492443461	6	2.68317851976764	0.0114304040814194	0.0285760102035486	0.00571520204070972	49.1200030025429	6.82727251585115	0.00198413777552244	1.23516182370982	5.99733819358286	6	0.2058
75	0.0010035835140755	362.603950794016	45.1057518487652	0.228588428907638	0.102709013960706	109.140597605986	0.797616762989355	136774.856740355	6.88364140115893	4.38537078299163	0.156164347940628	0.149706217248895	0.149706217248895	0.797616762989355	6	0.83212631081706	0.043688084423309	0.109220211058273	0.0218440422116545	15.9109833119655	0.045244983999656	0.00625999784598417	3.37467462713983	3.64028185850686	6	0.2058
75	0.000559980085982235	291.544307941534	55.2088475764828	0.531106174422126	3.21407142131152	0.00320600840597035	0.937751446315242	66.8837213606091	33.2985440015585	1695.68597681892	0.295418202480385	0.0237698221848981	0.0237698221848981	0.937751446315242	6	0.380055962217233	0.144674774463773	0.361686936159431	0.0723373872318863	0.468052453720584	5.48717160012862	0.00165897518095801	0.882862689532951	0.715593191193372	6	0.2058
75	0.000889920494352795	463.987320601398	982.811384687669	0.934819176934784	0.715766031946279	30.6275306021934	0.994784814824833	52.6045526104335	12.6919384769683	0.103765194288629	0.0319572090020855	1.57168048327903	1.57168048327903	0.994784814824833	6	7.35299932532512	0.0413362222721672	0.103340555680418	0.0206681111360836	4.74212707792265	0.128478623353355	0.000494505693805296	0.0697255947176222	7.86569157624169	6	0.2058
75	0.000404057160651719	482.843711179114	622.919280887852	0.456058656719728	0.0691610752460253	138.528527777653	0.91770337003679	82.0520056519884	52.6953133998272	1.99024087148805	0.148765669523748	34.3925051500903	34.3925051500903	0.91770337003679	6	10.4185096852985	0.00314071367727745	0.00785178419319362	0.00157035683863872	36.194960639642	0.000294402481030635	0.598463993513273	1.19270040216461	22.8446703769099	6	0.2058
75	0.00577743340224346	8.26665516815358	28.0925900685417	0.55935317795207	1.97327708706981	4.69017629900154	0.944080665402159	1133.51021761395	2.2904390624162	13368.8681762201	3.70174913083991	2.56077437624431	2.56077437624431	0.944080665402159	6	5.68119932964442	0.0353203990080943	0.0883009975202358	0.0176601995040472	45.6682571479018	0.902869087975091	0.000691070151784711	0.787779241124984	10.1567302262315	6	0.2058
75	0.00221926105933909	1285.35341045338	4.15070037683043	0.0072503688801646	0.193610862385529	997.798253848646	0.0885344452502125	107.219816821556	7.30916040319865	1.30151360967664	0.514407363004004	0.755364090783593	0.755364090783593	0.0885344452502125	6	0.135740775930191	2.1147067909437	5.28676697735925	1.05735339547185	6.38898520589056	0.0595971165867586	0.00540593597920395	136.924016905647	18.7219130741813	6	0.2058
75	9.86642264106778e-05	49358.3540949532	19.6907192152664	0.940780961612207	0.199506323832982	10.0470519552239	0.995289461092019	600797.076481978	1.71812860299514	0.151696664037163	3.41158906921625	0.0017247962191082	0.0017247962191082	0.995289461092019	6	14.6475428516573	0.149144430161721	0.372861075404302	0.0745722150808604	22.2521062846917	1.14782068809528	0.00558323785272065	0.062946680262651	15.5695570481741	6	0.2058
75	0.000488617643071862	44083.2713621156	0.215769596690435	0.000836300447702371	4.09761535551908	71.7477923720339	0.0110095463058353	45.0943858729216	3.79318600768409	0.00694312804304323	3.66042759139943	0.0621931037120931	0.0621931037120931	0.0110095463058353	6	0.0139660978856442	0.101051431779048	0.252628579447619	0.0505257158895238	27.8218332162483	0.23848307881231	0.00125459256831677	1194.74251424518	16.6998569999745	6	0.2058
75	0.257800023402969	15.0429257608335	67.8190716757993	0.0389289549017823	0.903726286299204	8.71137437886911	0.350112216937779	727.586230243657	7.46818413457996	0.0297119218487282	0.290435425734845	0.00101509443207034	0.00101509443207034	0.350112216937779	6	0.207963962363727	0.112609363662682	0.281523409156706	0.0563046818313412	31.8024164129522	0.0058102206596729	0.0169014603880965	24.6878203517921	5.34214090484626	6	0.2058
75	7.6570041869704e-05	5583.14089575004	1349.87381074538	0.454333204298691	0.242070474198547	14.776965393756	0.917176369146387	2187.28003983678	4.69688108846695	0.000602063413879908	0.471832897754922	0.141953458113404	0.141953458113404	0.917176369146387	6	1.18691027035888	0.0658566979439197	0.164641744859799	0.0329283489719599	20.4712759748753	0.0342308384250726	0.0117552293858167	1.20102777111262	2.61242246687867	6	0.2058
75	0.00184953319849799	192.876555034225	413.973090607556	0.507067881640648	0.0438584333368829	384.411317114897	0.931886617447657	0.311080721258335	14.8002131174352	0.000895566782503281	22.2392354389655	0.00194739414007351	0.00194739414007351	0.931886617447657	6	2.259627329146	0.0171774347580921	0.0429435868952303	0.00858871737904607	129.763126658168	0.188666182138553	0.000345779252346324	0.972122542576431	4.4562619936306	6	0.2058
75	0.013250024826454	32.6302489063685	7.23444108728126	0.537115119889204	0.938892795705451	0.15633694364174	0.939146268586799	282.058956664176	4.69016083063425	0.0481799526743054	0.566740643660362	7.3307413503962	7.3307413503962	0.939146268586799	6	3.88815770268329	0.112676668039261	0.281691670098153	0.0563383340196306	7.06786233633079	0.00834939979275314	0.0116877833595201	0.861798268137153	7.23896527709988	6	0.2058
75	6.14044928496327e-05	71746.0302319341	425.899994099634	0.906001097422497	0.371427876332892	0.470746937776405	0.992259523535116	2.77063705231879	31.8581987098533	0.571052425233142	1.42822574808285	0.500940967826277	0.500940967826277	0.992259523535116	6	742.353594779038	0.0185944787432212	0.046486196858053	0.0092972393716106	10.9740935881947	2.42661550640662	1.56540534078909	0.103751422426443	819.373836180747	6	0.2058
75	0.000481625465591417	1601.12973235775	1.75960685735226	0.150812867749309	0.648468954686388	692.595396714432	0.70256124489202	0.489568617609543	63.3840888853716	0.220414113242999	6.45534024782557	0.0241892070818887	0.0241892070818887	0.70256124489202	6	641.594874325994	0.00584436297724577	0.0146109074431144	0.00292218148862288	10.5559564064286	0.00350339649297607	0.562149174883572	5.63073393486733	4254.24490563031	6	0.2058
75	3.48518743667592e-05	8261.83504947456	65.2713801206025	0.708863859029198	2.58792843689172	38.9311729647116	0.970044718785077	3385.31439553587	2.26986095953962	0.0507074984159886	0.817722835532948	11.843485198945	11.843485198945	0.970044718785077	6	2.14279182321747	0.242788879823013	0.606972199557533	0.121394439911507	85.5797003890049	0.098087475774186	0.791495946783284	0.410708117309744	3.02285381871783	6	0.2058
75	0.00879199038935943	89.9015246202908	14.3636247505538	0.0296775498386616	1.80785034080379	64402.3910392906	0.289158696753669	3854.18881271112	20.2806561166765	0.000385583387471355	1.27134364098261	0.0382925865262378	0.0382925865262378	0.289158696753669	6	5.34274243772563	0.066004469494268	0.16501117373567	0.033002234747134	125.702058462111	0.264661373158396	0.247234094653173	32.6955040236266	180.026399307585	6	0.2058
75	0.00236926635648695	110.394717122988	931.388300087295	0.173758450285368	3.93638843167136	2.62327231611183	0.736633326445395	1080.50573986164	1.07304008397372	1.82223343962981	0.132484192257516	0.00263092686609977	0.00263092686609977	0.736633326445395	6	5.78131731673773	0.0213786525228639	0.0534466313071598	0.010689326261432	0.952836331070139	0.00190064780360223	20.7516945810206	4.75511578491678	33.27215054717	6	0.2058
75	0.0418477901232968	0.62234371083605	4212.85329089854	0.178264475160311	0.323678592081315	33.6625428077757	0.74261671613126	5596.18405851998	12.7698856577626	0.922013628016286	26.167594889997	0.131029751293436	0.131029751293436	0.74261671613126	6	4.34758340695637	0.0613467622931141	0.153366905732785	0.030673381146557	1.01045466684605	0.137197516015818	0.000961204683298997	4.60964263407341	24.3883892348526	6	0.2058
75	0.00945626550554338	133.646935772987	23.3125733913348	0.0201197486611226	0.0161313125256762	151.754735666093	0.214507790399928	73.4448802392392	23.7105601373891	47.8756873506078	0.28439129302197	1.45688703114045	1.45688703114045	0.214507790399928	6	0.597090267610046	0.777613714403635	1.94403428600909	0.388806857201817	33.5319379783654	3.62592743259632	0.316477934935005	48.7024101465195	29.6768253752496	6	0.2058
75	0.00355529283332625	393.269123897851	956.126036457646	0.5388924082063	0.1898806860048	95.7597955923214	0.939553641002975	113.341886684082	14.8526807572903	0.000339867066671161	0.146580511211848	0.000914674052522726	0.000914674052522726	0.939553641002975	6	4.57128745930394	0.064148182792171	0.160370456980428	0.0320740913960855	2.12714584112689	0.0150153681404118	0.00179727505274324	0.85565798436184	8.48274607267052	6	0.2058
75	0.000186871084364365	269.479765713825	159.004256577633	0.0821153891303529	0.0708140047542637	0.0799931643465186	0.543345371298529	1.75839524555654	1.78026703106677	0.0721199643212167	0.395384157318446	0.00685444164732707	0.00685444164732707	0.543345371298529	6	0.225241947751794	0.0206681036904912	0.051670259226228	0.0103340518452456	0.493589441531143	0.00615501512789726	2.4317383330003	11.1779852788929	2.74299312391051	6	0.2058
75	1.85524374320913e-05	315371.876913485	1407.87280745355	0.113801484799853	4.03728753117441	5935.12404992501	0.630713422743596	6900.76912972404	48.915780483949	75.5670283300438	17.4311876604632	5.11562231290052	5.11562231290052	0.630713422743596	6	0.150011402098648	0.146403413738444	0.366008534346109	0.0732017068692219	147.254601394426	0.268406598460909	0.000593164644871176	7.78723157047324	1.31818492845219	6	0.2058
75	0.00524843928729882	75.0151754497521	7605.57496018209	0.438747872600361	7.48632620769914	50765.1298802786	0.912257726011281	0.470138914996693	13.1443975024294	0.285690835519304	0.0554801241959818	0.0165336670438729	0.0165336670438729	0.912257726011281	6	11.0735286861907	0.00323854746125933	0.00809636865314834	0.00161927373062967	11.8611462068959	0.000917226009540638	0.00400383198061049	1.27921333059286	25.2389341982682	6	0.2058
75	0.0191072420747383	661.186233442713	275.724691169686	0.0806242479665059	14.4040068567772	267.196032564587	0.538391428415195	3928.19853914119	13.0310628681143	21.6569868136132	0.71058308400611	27.5589970309121	27.5589970309121	0.538391428415195	6	8.64327132502023	0.0108562314105537	0.0271405785263842	0.00542811570527683	50.5876591186738	0.00201564965428169	0.0187516280028562	11.403216466781	107.204365225347	6	0.2058
75	0.185461994246809	1.37638905334092	65.0466196095818	0.518820301191928	0.332234036933498	0.0523865545620151	0.93481265732793	5874.87696454767	87.2707064884229	1.36346008220601	0.133986371410059	2.60926716773019	2.60926716773019	0.93481265732793	6	55.9744593978435	0.100352683439568	0.25088170859892	0.0501763417197839	2.18628328804862	0.0780519630901291	8.9198513780912	0.927449634685881	107.887951318113	6	0.2058
75	0.000242616263215155	90.3831347448557	2696.85766468098	0.107999640947029	0.823401279611539	11.2647889755725	0.616903431136362	1124.59856791537	0.964597356293893	0.305958701732818	0.186662960662219	0.305286713616261	0.305286713616261	0.616903431136362	6	1.67357811484808	0.0103002711851298	0.0257506779628246	0.00515013559256491	8.60768991110355	7.23974728249082	0.00242790363059259	8.25929004236666	15.4961451739356	6	0.2058
75	0.0055943800924587	69.7218126820833	2710.06459244328	0.00607231736275039	3.46821788263825	4.60596987157877	0.0751489808515969	40.2117501738747	17.7236359562676	4.35231061185791	1.04476445393709	0.0333334170244162	0.0333334170244162	0.0751489808515969	6	0.128875176321235	0.279735832616387	0.699339581540968	0.139867916308194	20.324912500808	3113.52755750632	10.549380164628	163.681774726455	21.2233927547658	6	0.2058
75	0.000119190966490242	464.927286012878	7.03055874617252	0.505282919627529	4.18528693115254	37.3896864882219	0.931431953179867	24868.1786749866	7.07045250364164	0.000410574653051262	2.17141615661929	0.00698705033622261	0.00698705033622261	0.931431953179867	6	26.0500676866318	0.0189342435533907	0.0473356088834768	0.00946712177669536	65.4768209556666	0.524336038063627	5.33265865490846	0.979089260996894	51.5554092068551	6	0.2058
75	0.000511573793706932	2581.77731059199	14.3555971058285	0.0258632084217847	2.77585030623042	3.31132607523835	0.260963595060346	367.457944409548	1.99856482086607	0.0601718603775051	15.1764445127871	0.179779102891308	0.179779102891308	0.260963595060346	6	0.0266026406959655	0.0159996535102384	0.039999133775596	0.0079998267551192	18.8606899038642	0.307482847351934	0.0022002086571724	37.6649631279967	1.02859012161685	6	0.2058
75	0.000796086307386652	46442.8047416707	2316.35688399922	0.705709534553077	14.0641236010459	2.9682771293313	0.969598806196744	14986.0437093544	15.1087215324987	1.52107429951687	0.525217585491903	0.23924050797732	0.23924050797732	0.969598806196744	6	5.8736179572243	0.0236197823886384	0.0590494559715959	0.0118098911943192	104.132658807649	5.70632585424434	0.000403860486452312	0.417013588506065	8.32299645908008	6	0.2058
75	0.000481627653947856	1392.97714750177	486.418510553875	0.975332914300955	0.349609341537776	0.266000436061006	0.998102034725902	21.0098389667539	5.62592592089333	18.6923542279884	2.03543911690406	0.61265181901143	0.61265181901143	0.998102034725902	6	61.3273340063911	0.176995042268046	0.442487605670116	0.0884975211340232	20.3885475792736	0.0605800682727634	25.8611519917675	0.02529093947037	62.8783598986259	6	0.2058
75	0.00653529019219616	347.699195685533	9.61651149688591	0.255469197633656	0.120245542191298	37.9934828331943	0.820260243996713	18108.7852651824	23.3785975967547	2.63562163504516	0.0110169331495741	0.682673863899689	0.682673863899689	0.820260243996713	6	5.34412183984372	0.0292434588354635	0.0731086470886587	0.0146217294177317	34.8417515468237	0.000592589319654622	0.00105353151021277	2.9143662299124	20.9188500584216	6	0.2058
75	0.000535788471120079	2095.22156470029	2191.83204519019	0.120968015774717	5.43509710614611	0.246273928794263	0.646678060046561	248.662041523097	5.20995978341798	0.371979779196008	1.26243956827949	5.01499654616457	5.01499654616457	0.646678060046561	6	1.08435200644048	0.118504227547131	0.296260568867828	0.0592521137735656	112.596627065054	0.110848276313251	0.0211125228445466	7.2666479531444	8.96395629452918	6	0.2058
75	0.000635608778947691	20365.4431875641	930.014288448786	0.0290185052931192	1.38727183872981	1.57651363272194	0.284426461737619	92.4857653726618	3.03690965192423	9.42557675709044	14.6480513043881	0.651642149411125	0.651642149411125	0.284426461737619	6	0.0379213779497457	0.0195696595930008	0.0489241489825021	0.00978482979650041	49.2135999476689	0.285912139221635	0.000794410698122618	33.4607687370141	1.30679983571509	6	0.2058
75	0.00552723674495582	613.383850362557	13321.8491195917	0.261224292199337	0.969146154103433	0.00592107349592551	0.824646238299903	6716.65030944379	9.42306271819202	0.201306231383594	2.28396945217317	0.0017182870587047	0.0017182870587047	0.824646238299903	6	26.8455094394134	0.00153227488749286	0.00383068721873214	0.000766137443746429	22.3076328862371	0.00813265472593006	0.335275979721518	2.8281278956894	102.768043559012	6	0.2058
75	0.00010176165527285	5671.4662706857	85.0193256967907	0.330699731220774	0.487279541894191	0.207130338715148	0.867925766699767	4190.39985922029	7.13752664333954	0.00441135729080316	0.860271404042931	0.0150372202473886	0.0150372202473886	0.867925766699767	6	2.43378422708572	0.0486125909584135	0.121531477396034	0.0243062954792067	7.90956587590758	0.20743859560125	0.00368370284445588	2.02389117858824	7.3594986548717	6	0.2058
75	0.00462702950246133	7.52174945845853	0.217796884702949	0.292829469300388	0.313999200228815	768.452464704989	0.84632749125114	194.722440430408	1.99813932913001	0.176195594027552	0.779102030265469	4.45110472359751	4.45110472359751	0.84632749125114	6	8.76287282183126	0.535809871851572	1.33952467962893	0.267904935925786	25.6127852527539	0.0502740594215752	6.45438527035333	2.41495684293368	29.9248325066703	6	0.2058
75	0.000261763323237299	178078.421666774	397.080052601937	0.0833731831193799	0.495197327787873	3245.97067595157	0.547454320718951	1.78287940526995	3.54847193218182	0.109809212047773	0.386154091834945	0.0126571331469836	0.0126571331469836	0.547454320718951	6	0.177396345919109	0.0563224055279044	0.140806013819761	0.0281612027639522	8.45385049717778	3.17109833475039	0.026867841120274	10.9942643735711	2.12773867185927	6	0.2058
75	0.048239735650514	226.744083741398	5146.66003822498	0.53272275004229	0.184627984861232	0.281659923519914	0.938129377099091	0.794479443364679	3.30515855186896	0.679129556528491	2.17089433628236	1.34426755221889	1.34426755221889	0.938129377099091	6	0.50484955956962	0.0174289720659281	0.0435724301648202	0.00871448603296405	66.3884074565438	1.37816671269535	0.0263985524593791	0.877149042199935	0.947677867201171	6	0.2058
75	0.0132948051734668	0.187467009362949	7.48169052221163	0.387722444296654	0.8628957411302	0.0915957047194838	0.893867388684811	9397.6656409063	22.1795519929076	0.0523226734811865	2.04712791509102	0.0367827984355928	0.0367827984355928	0.893867388684811	6	0.971509051908668	0.00871168405053386	0.0217792101263346	0.00435584202526693	1.82102692119421	0.0117365586466688	0.00158555211523792	1.57916459237753	2.5056817478571	6	0.2058
75	0.000800120141091677	903.557663612281	2.53217445600466	0.015289822020118	0.61447400097697	30.6262028120707	0.171164595576663	704.319905449768	89.5347857739214	1.78389734864682	11.2539814660715	9.24828990972918	9.24828990972918	0.171164595576663	6	0.0735892730079542	0.25241573720774	0.631039343019349	0.12620786860387	2.44326414139161	0.700902099036682	0.00384169429590967	64.4029849846665	4.81295811757175	6	0.2058
75	0.00432641977976	66.4604918971372	3139.17612394587	0.155075323115123	0.870499029128733	3.45794475379452	0.709390870466071	1779.24647467538	7.58948243847374	218.499860224721	0.0316712157873987	0.0802724421197439	0.0802724421197439	0.709390870466071	6	4.14765381966701	0.00774488752136005	0.0193622188034001	0.00387244376068003	1.78072693816104	0.0172504263605492	0.00221841749910218	5.44847922875281	26.74605950418	6	0.2058
75	0.00273627926120205	8.97675024662834	24.4326369113656	0.701506916705662	0.571528239576998	154.266006649851	0.96899911762751	452.11984333342	29.0273286228602	0.000416477419008444	1.03633540649038	0.0776843622003966	0.0776843622003966	0.96899911762751	6	2.11321424692257	0.162109190751223	0.405272976878057	0.0810545953756113	0.45421126297578	0.00315411283530413	0.0153728760176367	0.425502694536623	3.0123926031213	6	0.2058
75	0.00133206328294234	35.8998478187657	163.576726933365	0.740162105609963	0.327754499983962	47.1449065137727	0.974283644963831	12.4725899963987	7.36031179013167	1.41011739247165	0.380299348290756	0.0274817330517056	0.0274817330517056	0.974283644963831	6	0.734527970206222	0.0489492315715165	0.122373078928791	0.0244746157857582	4.28301953623517	0.135766628773238	0.0847460727830741	0.351055386949196	0.992387971011976	6	0.2058
75	0.00229828644568815	593.662080524127	20.0724074364637	0.938732120576118	0.820511897150782	15.4531593934868	0.995116698447233	1455.51409141924	0.916343782858899	0.0162834282070569	0.63587258361246	0.00155261216246985	0.00155261216246985	0.995116698447233	6	8.4901488077063	0.184927580541856	0.46231895135464	0.092463790270928	12.7938675102658	0.116637790981854	0.00353845332768193	0.0652666272741164	9.04427218544066	6	0.2058
75	0.000138856626986132	7640.70056737443	0.841412925567233	0.757775879456785	0.462639739765406	519.441791150716	0.976530133529879	0.1674948123372	6.06994864271319	0.0224130159720282	0.62360639695295	0.153861692669786	0.153861692669786	0.976530133529879	6	1.08545705530718	0.0320792528665598	0.0801981321663994	0.0160396264332799	2.67248032551451	0.0256249934426295	0.0117998995158793	0.319651399721055	1.43242492237322	6	0.2058
75	0.0055078694009633	11.9775342143398	23830.0835183939	0.245784505325957	0.719307421528115	0.0234183270012575	0.8125310753395	757.937010745945	93.554146665184	0.000389574123907216	0.304979874365329	0.165770023850952	0.165770023850952	0.8125310753395	6	0.078670093317627	0.0128393354142083	0.0320983385355207	0.00641966770710413	10.9612191054527	0.0159424900659637	1.10233487977635	3.0686047262166	0.320077513483998	6	0.2058
75	0.000217866238793117	187833.913790185	201.973777128737	0.0778161115483337	1.77099128565955	1.11951881710462	0.52881002392983	0.019164314322167	6.50801174543154	0.0792279896616925	1.61304199914838	103.757830027888	103.757830027888	0.52881002392983	6	1.00033116981264	0.106272287733515	0.265680719333788	0.0531361438667576	0.577110621496796	0.517688896727341	0.133556549574968	11.8508091718111	12.8550649718768	6	0.2058
75	0.00240147037863119	8969.77920241457	863.351198105423	0.268451302504519	1.58205303627837	0.0909756695012032	0.829949552201436	6.69467284387928	210.305442404097	0.601766184903722	0.310917185430021	0.00115444529505557	0.00115444529505557	0.829949552201436	6	7.31821317116716	0.0172666312093377	0.0431665780233443	0.00863331560466886	5.03563673557454	2.47750466367981	0.00046613182962076	2.7250703970161	27.2608592429681	6	0.2058
75	0.018855558464905	1016.60831299238	5178.43114423225	0.0760215509940883	3.16011257493618	7.04972721105777	0.522507816465862	9308.94956342719	1.65856642800506	0.00147020995802416	0.0781341064117148	0.0108176164800021	0.0108176164800021	0.522507816465862	6	0.143862571715141	0.00707828053288124	0.0176957013322031	0.00353914026644062	3.49645074577156	0.068217976148592	0.0003367495873591	12.1541646667767	1.89239195772693	6	0.2058
75	0.00208675070767471	654.841695931781	700.546556478106	0.361792934383342	0.53173292673004	41.9977337319994	0.882898926902876	13581.4166828356	0.239924109112453	143.719516676529	5.85360677682495	3.61633336155944e-06	3.61633336155944e-06	0.882898926902876	6	8.92498952006579	0.282908507845999	0.707271269614997	0.141454253922999	15.8782901587106	13.3261689185133	18.6204890240719	1.76401196641513	24.6687778335915	6	0.2058
75	0.000524021770845921	40.104433302861	807.859690188204	0.296120419049482	1.20297741700781	5.3884337833898	0.848376356891433	5104.12458369784	7.19677578906302	0.0143621695561083	0.65290876398005	10.223680492458	10.223680492458	0.848376356891433	6	4.00918054493689	0.0208358307761009	0.0520895769402523	0.0104179153880505	17.3565056711142	0.0037200824602591	0.000232014150361577	2.37700454163176	13.5390209084736	6	0.2058
75	0.000195542178550036	24912.2307491967	0.747328112132623	0.680307422688207	0.276657384602545	11.2036547023691	0.965873180948011	6085.46774828515	10.5173449420352	8.0312411372635e-05	0.721722825210438	0.386110959787415	0.386110959787415	0.965873180948011	6	2.14253509129148	0.00995862635869336	0.0248965658967334	0.00497931317934668	9.54004100056995	0.105337841942689	0.00270520367039929	0.469923694274188	3.14936309650326	6	0.2058
75	7.38049042366271e-05	296109.87923135	807.363216712627	0.51593565807446	0.791058984247819	12.6464152924663	0.934105121752771	144.287793893841	3.16393875237327	0.130079634904601	0.930316265323714	0.590655948613907	0.590655948613907	0.934105121752771	6	6.67684147353764	0.171062493515432	0.42765623378858	0.0855312467577161	9.50812084734631	15.597468683623	0.214512855521701	0.938226180629059	12.9412289479205	6	0.2058
75	0.00418012798803996	188.493052826575	133341.334345451	0.846045509730265	0.280851528348077	0.237949683193236	0.986502749923868	75.7193181621653	37.6520580779659	589.073028972041	0.152558518114187	31.5855128697932	31.5855128697932	0.986502749923868	6	116.429623693685	0.0823798416869593	0.205949604217398	0.0411899208434796	15.9059733024778	0.0158105111680773	0.118099953865521	0.181969514049922	137.61626573824	6	0.2058
75	0.065670496594898	501.726563695258	188.294220628903	0.219175436409943	2.3519763681491	0.0128844986075461	0.788729818215137	4.663142571997	111.222808958833	44.6693870409297	2.72986481312023	1.54112055193011	1.54112055193011	0.788729818215137	6	5.07000435634834	0.071664096591308	0.17916024147827	0.035832048295654	5.98896317587925	1.00861383993007	7.32322363721074	3.56255507633444	23.1321741130948	6	0.2058
75	0.00251920139722253	273.617650596196	6.27977691142991	0.222025820501852	0.364549347411496	15.4925039415109	0.791479130729049	49.9266774555144	33.6445660122529	15.0398940689955	1.7047792348972	1.60649480383441	1.60649480383441	0.791479130729049	6	5.23570541471907	0.0121679595257446	0.0304198988143614	0.00608397976287228	6.07625766084837	0.326380668426787	0.13951664767951	3.50398065296942	23.5815158925419	6	0.2058
75	0.00467308771287815	57.2717044601196	1407.90442562045	0.18672031902853	18.3480945333101	210.784844529785	0.753301917787105	15915.0997579144	2.45128595738176	2.83812273929069	0.107840256356751	0.0384658587509868	0.0384658587509868	0.753301917787105	6	1.23872549151178	0.153182467941205	0.382956169853012	0.0765912339706023	2.71299421165116	0.104768181072952	2.05081137737985	4.35560353154284	6.63412261695263	6	0.2058
75	0.00126333093134654	204.380291098373	6775.23045911018	0.0309962321669268	0.389567140782924	1082.13298716525	0.298460667331354	77.5458911239399	1366.00414656809	0.927835164903572	1.57048071771658	4.14144012353644	4.14144012353644	0.298460667331354	6	0.120787084023515	0.094845851148947	0.237114627872367	0.0474229255744735	1.76103668125026	0.237082444831504	3.25834232812651	31.2619857347374	3.89683118170716	6	0.2058
75	0.00168421143691633	3416.45136214258	8591.15087847103	0.0478215789394925	1.18816933244683	8047.93125485141	0.400468976810632	133606.546823276	49.25258902525	0.0430347177612732	0.658841412791442	0.00648300761189161	0.00648300761189161	0.400468976810632	6	0.125548722417412	0.0452870234833618	0.113217558708404	0.0226435117416809	0.131202606986732	0.674125868154212	0.0183044082106857	19.9110619552164	2.62535711286877	6	0.2058
75	0.000112419596162046	15601.7733383673	405.070285030271	0.908000985172587	0.214890560725803	248.006292394488	0.992439521776701	0.663407319260409	18.4670016381287	0.00111640869859129	3.8170785444889	0.137103993099892	0.137103993099892	0.992439521776701	6	11.1431305292736	0.0222624377270021	0.0556560943175053	0.0111312188635011	2.28113656955349	1.5070719434474	1.24170426744897	0.10132039097945	12.2721568712346	6	0.2058
75	4.65112908337297e-05	5284.42335614836	38.5915570346591	0.0149310372744857	3.10836392599385	64.7624798065099	0.1677713012536	80.9556365622313	108.887400496352	9.71754057703307e-05	0.676010571523899	22.147198971738	22.147198971738	0.1677713012536	6	0.368276551860992	0.0248802681251597	0.0622006703128992	0.0124401340625798	100.512947235055	0.00232282019292135	0.0116207243915122	65.9745833203973	24.6651686075626	6	0.2058
75	0.00644956033383467	183.75919393293	290.183712228097	0.243317948181005	2.24301684131612	421.42517399868	0.810488876933083	933.982491869087	328.706021391988	0.00343398861279511	1.56663945931796	4.65038824937441	4.65038824937441	0.810488876933083	6	4.37220090412981	0.0234767751204715	0.0586919378011787	0.0117383875602357	44.0754676854554	1.66970297118889	0.211948759263023	3.10984889308739	17.9690850461936	6	0.2058
75	3.47359599167648e-05	662.410704691236	11.325440656072	0.888339472464944	9.9440461054696	30.4802990301866	0.990637670685178	7302.87411675951	3.61792418544282	0.000436693739596487	8.89428403299081	6.58671223278407e-06	6.58671223278407e-06	0.990637670685178	6	8.31857564826424	0.138551058179681	0.346377645449203	0.0692755290898406	49.8653356735198	0.0073396452117228	6.26788750137114e-05	0.125695785221862	9.36418554630027	6	0.2058
75	3.20923480462965e-05	39109.255305809	18719.7062359414	0.902573373423817	0.245127326440033	1.88063291596633	0.991949312159506	2519.32898388138	16.2960032870554	0.00658582401091472	18.8129847983224	0.0587172415253893	0.0587172415253893	0.991949312159506	6	14.5016690502867	0.0331278191666358	0.0828195479165896	0.0165639095833179	2.47009340548632	0.131901238438888	0.000262214656017853	0.107943165004531	16.0670251054229	6	0.2058
75	0.000266501820977476	2451.59679190421	572.668355439143	0.909224302480429	0.349110564947411	2.18628349936662	0.992549267157066	343.060649454662	10.7434942423365	2.30866104112892	0.173081595638217	2.14530006337424	2.14530006337424	0.992549267157066	6	38.5643471778195	0.0393385128694445	0.0983462821736113	0.0196692564347223	42.0938470741696	0.00160978160833301	0.00786010630401706	0.0998386176787497	42.4145582917364	6	0.2058
75	0.238198223445806	7.28598919480244	4705.37176084579	0.755742982498896	3.31053372873097	1.69729256957223	0.976275680899406	1599.88144649449	0.60079025893778	0.0093683997048549	0.828653356996326	0.0145633557249936	0.0145633557249936	0.976275680899406	6	5.71213478873452	0.0440436399417184	0.110109099854296	0.0220218199708592	1.6314731340707	13070.6570115694	5.92552385379599	0.323201171770669	7.55830344576552	6	0.2058
75	0.000899149376654249	10041.9015226159	6812.46623360787	0.349867656927757	0.293290853449516	82.611085811276	0.877411518373518	1544.30297654579	13.3526523179782	0.00100555208438861	0.107767962632938	0.22998766830795	0.22998766830795	0.877411518373518	6	1.77879332363839	0.0141914352013595	0.0354785880033988	0.00709571760067977	113.293986493278	0.521320051627233	0.0133705728164925	1.85822361741339	5.0841890881205	6	0.2058
75	0.000701464831715518	107.986185283725	69.614156379937	0.201754112768802	0.674672188726334	28.7826968242875	0.770722804296164	86003.5802629301	58.5791851742617	0.00694825285096759	2.17676531952341	1.00482301720016	1.00482301720016	0.770722804296164	6	2.91179220067602	0.0884040010741718	0.221010002685429	0.0442020005370859	90.958793717956	1.74944420567255	0.0745876946455742	3.95652845077779	14.4323808854035	6	0.2058
75	0.0785139310819278	444.666666312542	903.815503669168	0.434255463544989	0.17403846593442	335.544896600874	0.91078473318914	5.13827404458167	4.41685834701119	0.000544488487045609	1.646304771556	0.398911275340121	0.398911275340121	0.91078473318914	6	4.18299385585193	0.0194668294780605	0.0486670736951513	0.00973341473903025	1.78364525123272	0.150097868792978	0.00126632445481371	1.30279198294162	9.6325647159499	6	0.2058
75	0.00606602187055256	39.5283558033044	133.309590091867	0.0735069695318948	1.3145305927491	32.167764055538	0.513431202310851	6433.46524144776	11.5756192196512	2.98506601122372	0.395483471275954	0.104073980928066	0.104073980928066	0.513431202310851	6	3.20616399878715	0.00391593667330739	0.00978984168326848	0.0019579683366537	2.85587949485297	0.431445569325869	0.00143839189699382	12.6041521826866	43.6171429621512	6	0.2058
75	0.000670796577096927	48087.499569289	40.4229200271611	0.95737098018998	0.370992986962768	231.166735001157	0.996663263611287	871.323934339547	12.0191615211547	0.00113958897448199	0.208211861197776	0.00349087286956259	0.00349087286956259	0.996663263611287	6	90.3745930821961	0.251067540691054	0.627668851727636	0.125533770345527	10.1347505483805	92.8229583427261	0.0268086095023527	0.0445271693962987	94.3987178974886	6	0.2058
75	0.0168049479799602	5.78138936540473	0.0290488105874057	0.752562549435318	0.566927557063378	20.3494459325643	0.975875105196348	54081.044984281	234.498679420389	0.116837964708728	46.8595144497648	0.317044808394974	0.317044808394974	0.975875105196348	6	1.63118257741657	0.0112482253838446	0.0281205634596114	0.00562411269192228	3.35590847698668	0.0587825856616408	0.0293432336679153	0.328793202306368	2.16750432059173	6	0.2058
75	0.0076492077931091	9644.03698476055	13.2697552099152	0.0177387017698012	0.906548528206735	0.328620356625517	0.193668887498112	23.0892638290985	9.04909816675083	1.38805876499275	0.969994205132049	0.00396088718492403	0.00396088718492403	0.193668887498112	6	0.0383756253106073	0.0291102850466698	0.0727757126166744	0.0145551425233349	112.798309991345	0.0281823042983985	0.00361412543339532	55.3739112916609	2.16338409702219	6	0.2058
75	0.000957270007051837	9186.50545850326	111.839311166976	0.135283570319092	0.739145327845683	15.030457654487	0.675405273110894	115.694858076074	8.34315486092698	11.6060841064781	1.62404002881518	0.00905414014617618	0.00905414014617618	0.675405273110894	6	10.7488018414144	0.10665267187071	0.266631679676774	0.0533263359353548	1.71124551167062	0.00195563822766371	3.15728501109482e-05	6.39188060783218	79.4538598889819	6	0.2058
75	0.000960555836202813	33713.5842867841	4013.84333558706	0.866388631561694	0.504117641920128	3496.68208489507	0.988537687168085	525.360524266648	45.3748853535298	123.372271942861	0.248571267411675	2.08635263995155	2.08635263995155	0.988537687168085	6	50.0162179756363	0.124282310332343	0.310705775830858	0.0621411551661716	19.2736618724836	0.00504400938678339	0.00152831422653138	0.15421643771741	57.7295409399364	6	0.2058
75	0.00257317181373376	853.871674135849	0.397529354718667	0.58644921599365	3.26685982428218	409.620401401869	0.949648800449882	28286.8687745034	0.516554277445929	0.000471612977043584	11.653346019792	1.82477830786663	1.82477830786663	0.949648800449882	6	28.3642090448908	0.0209951340205989	0.0524878350514973	0.0104975670102995	22.039331773989	0.0179412006122577	1.77064928960804e-05	0.705177486350035	48.3660106814738	6	0.2058
75	0.000117420460858437	7794.12382068944	4.59463599769644	0.966346558682367	4.27840383683108	441.887057737213	0.997388384475942	9.44736731530422	1.40192734240326	4.50854459242144	7.28297379660391	0.161698271645704	0.161698271645704	0.997388384475942	6	1.00661288330972	0.0813738557417341	0.203434639354335	0.040686927870867	5.09281671445154	0.0823829158626983	0.0291662116543703	0.0348254371221852	1.0416686169838	6	0.2058
75	0.00260428284641227	169.302887654788	2681.30261075429	0.536453881562531	1.94718920929131	1357.15614800525	0.938994107811805	853.471234709581	6.07597738943152	0.0287190834608423	1.20993418607347	1.20505734610427	1.20505734610427	0.938994107811805	6	1.09865994099108	0.0545641799809331	0.136410449952333	0.0272820899904666	57.7576328620407	0.104485026485251	0.0317908457500985	0.864093138980178	2.04800445807385	6	0.2058
75	0.00848788494677667	174.758260702095	1605.15918668282	0.61362949251853	4.21382278851626	6.58328721698225	0.954798004734013	1179.40462306874	12.1933218457409	0.103649398179801	1.16356118155691	0.114060218192174	0.114060218192174	0.954798004734013	6	0.89955640064983	0.050389873848092	0.12597468462023	0.025194936924046	0.476777169180637	0.213567351883014	0.129715718948664	0.629647877411633	1.46596017893104	6	0.2058
75	0.000192369029213016	54796.1181231911	275.979575364492	0.0582581658206529	4.11196492315279	2.71061435059113	0.451383369202772	24.0086904228525	16.8901288006131	26.8707263953478	4.01382273834353	0.0336700073490026	0.0336700073490026	0.451383369202772	6	0.888165630223525	0.0599157011081742	0.149789252770436	0.0299578505540871	7.76785781057427	1.06328209709156	0.000545250034570609	16.1649756890474	15.2453414506343	6	0.2058
75	0.000464409050776718	178.105830281954	8.20635529100804	0.95745283935742	0.0459169224352739	4.57810206378574	0.996669933488511	86.2067626727218	8.27568115410036	0.0241638866483071	0.66369905960245	6.64388804920563	6.64388804920563	0.996669933488511	6	105.648155849735	0.0168582308245583	0.0421455770613958	0.00842911541227915	14.755250347709	0.0096168577399499	0.000368522071348748	0.044437865651048	110.342934405666	6	0.2058
75	0.000105798664809122	12847.8445579838	5343.93028033459	0.122544052142512	5.31760310988929	7.50453735096561	0.650038366740736	85.8686138228922	15.3927186273778	1.9522052438809	0.785648122197617	9.78981926275582e-05	9.78981926275582e-05	0.650038366740736	6	2.91834634228508	0.00288503830426802	0.00721259576067004	0.00144251915213401	2.30091316982433	0.487954748536556	0.000472245051282731	7.16033077506735	23.8146714692542	6	0.2058
75	0.0293904769630773	5.7381561698719	1.30106718444035	0.199279584950587	0.817461399860885	5.3953347609613	0.767983718002627	332.64961386708	4.3555091424292	0.139505864110786	0.0477188474221285	0.000324558793314215	0.000324558793314215	0.767983718002627	6	0.16059518360728	0.0101892606209588	0.0254731515523971	0.00509463031047942	3.73546962813696	0.000537614204926972	0.000240493181517503	4.01807548549421	0.805878753948132	6	0.2058
75	7.04556453584053e-05	22873.5734718497	95.7676519269625	0.545206089335761	2.28044233874766	27.3870718773695	0.940982111210877	2832.13217771373	0.314524514321318	0.0360328161085157	2.11486183900576	0.0958252992766356	0.0958252992766356	0.940982111210877	6	2.43237108787132	0.116534774192594	0.291336935481486	0.0582673870962971	0.675163417187867	0.919252274850926	0.288855563712231	0.834168802513425	4.46137916550922	6	0.2058
75	0.00405083779747697	1690.56457000777	1430.32621669308	0.858525431496025	0.341169445013898	1.54119646203291	0.987761570283222	5.50209168683847	1.35881135573754	23.6999789313155	97.5325206818751	0.016108059893889	0.016108059893889	0.987761570283222	6	126.665950177607	0.104310317911731	0.260775794779328	0.0521551589558657	9.34118989014408	0.0124969966785141	0.00391875786634851	0.164787859874399	147.538961026332	6	0.2058
75	0.00070252298059652	2792.73204648953	4.74875447497223	0.193901265538343	5.01110834309379	5.45545202133729	0.76186051056482	15.221489877276	26.3781878177897	0.0891964623044821	1.68275075986162	0.322716233035013	0.322716233035013	0.76186051056482	6	0.183358028180807	0.0696191972835804	0.174047993208951	0.0348095986417902	19.0086321767015	0.0039083328751044	0.659368173177826	4.1572639158575	0.945625742419657	6	0.2058
75	0.00571215917742979	13111.8922740982	419.837841115566	0.129957333406334	1.01535679715269	44.6531160765087	0.665171841434923	501.839840829969	36.1105562284657	0.0929511879322612	0.133654224699787	0.0162270581503028	0.0162270581503028	0.665171841434923	6	1.97159129939242	0.0261978395881809	0.0654945989704522	0.0130989197940904	395.626510815812	0.145169598501435	0.000179801515656792	6.69483317169434	15.1710661315887	6	0.2058
75	0.00454970810570871	12225.5683243439	4.30862132927333	0.969794918159763	0.687775053738645	220.810789516255	0.997663678352247	1149.47525475444	78.7842974474144	2.0689666906982	3.94303618167066	19.0368000259583	19.0368000259583	0.997663678352247	6	0.971394600462277	0.0170923924502602	0.0427309811256506	0.00854619622513012	24.9634620826955	1.98746832558829	0.0123476017383013	0.0311458446261533	1.00164950575896	6	0.2058
75	0.000164030115223832	60509.2245853344	150.662238636703	0.891872494018995	36.0541368341755	18.7786140472503	0.990966815384968	183.710032794304	70.8818249586347	4.36669482309524	2.64351824900961	0.00156541117307991	0.00156541117307991	0.990966815384968	6	2.94368122772168	0.036082158808396	0.0902053970209901	0.018041079404198	36.5286229515414	0.114105203585379	0.000630326821991675	0.12123650713092	3.30056285787751	6	0.2058
75	0.00245198846574492	105.422787917959	2.67609364790195	0.948856846160578	1.06495465298942	1367.87807444104	0.995963744044479	0.395433868312507	51.0860102246066	0.00820926772838149	1.81577942135368	0.0857005474085459	0.0857005474085459	0.995963744044479	6	30.8486324022576	0.0541682278792364	0.135420569698091	0.0270841139396182	0.528814845298481	0.0680180724134951	0.0274394302868399	0.0538997574253339	32.5113662056426	6	0.2058
75	0.00013585587336902	5002.14363862108	2037.5941474986	0.0221170096633047	3.55738392928623	180.096434178789	0.231247766704778	54.6760670989624	1.33133634723316	9.63070483430274	1.16384394850145	23.2372428754929	23.2372428754929	0.231247766704778	6	1.93784946835533	0.025448048011122	0.0636201200278049	0.012724024005561	2.26135511133124	0.105750233065732	1.02745785934931	44.2140689552234	87.6180594870612	6	0.2058
75	0.00244307996237818	2014.87999542325	7.3279951469646	0.880198228240732	37.8104849188657	466.564565352494	0.989870003997932	1049.00550021719	49.0353879493841	0.0219061625059934	2.6361941034862	0.0227352528123446	0.0227352528123446	0.989870003997932	6	126.315279937216	0.0222788280665543	0.0556970701663858	0.0111394140332772	15.2920768029452	0.131040041262823	0.00293472975162515	0.136107717461233	143.507764369947	6	0.2058
75	9.98025178163479e-05	12987.5157592368	9800.29902679422	0.635771887973679	10.6626837954429	2.3297083954506	0.958704268636065	231.178946272285	1.27906927896269	0.00931233118688278	0.467520061540578	0.000363742047513307	0.000363742047513307	0.958704268636065	6	1.31191430067926	0.0258757423101622	0.0646893557754055	0.0129378711550811	4.78397016822273	0.243831699616446	0.0221054410445044	0.572891187729584	2.06349844259483	6	0.2058
75	0.000489782373721544	13102.06537324	13.3055400556232	0.229850065950609	6.91934520795121	108.205151723464	0.798767029082774	208.611462789262	0.403613315957717	6.67094874563432e-05	0.0734917342066833	62.0568612487557	62.0568612487557	0.798767029082774	6	0.823537789996737	0.0183757339882873	0.0459393349707182	0.00918786699414363	686.842834256651	0.00466716951092997	0.0289888995263323	3.35066222784936	3.58293475614534	6	0.2058
75	0.00487137560287748	28167.5471662255	18.403745641438	0.252387527050185	1.01430323561203	0.706224596131261	0.817849488372245	90.4546589313746	3.25866504664825	0.116841261942536	2.52798629037585	0.245561788628992	0.245561788628992	0.817849488372245	6	46.3449868915516	0.101401553439727	0.253503883599318	0.0507007767198636	0.312745834707699	0.011257232455267	0.0114810226265267	2.96216093436803	183.626296565504	6	0.2058
75	0.0841354825956704	13.53173032494	9949.49209757324	0.9745105120858	0.144369027737572	80.3053390008074	0.998037228772479	0.487626218035998	1.74293059738407	0.566542889972932	1.52012234998579	0.0598021251964852	0.0598021251964852	0.998037228772479	6	10.5426355352511	0.201687337616796	0.504218344041991	0.100843668808398	5.94804872402765	0.0228531959016474	1.74436401621688	0.0261561959548736	10.818390776192	6	0.2058
75	0.00446697595859626	457.783576518311	320263.122662584	0.572028725738973	1.10887776421674	404.527518914847	0.946742936790716	161.675188631943	1.53193111408311	0.0171555503687539	5.83371143197585	0.00602265677519578	0.00602265677519578	0.946742936790716	6	5.11143291327464	0.0306837888379724	0.0767094720949309	0.0153418944189862	8.58775828027396	4.70141137945808	0.000387125266352276	0.748163955766651	8.93562278130605	6	0.2058
75	0.000391195059862948	399.784916190836	38.5378732499503	0.0523094555228281	0.181971185532543	99.8054446612167	0.423337647672947	189929.943636775	1.10105379166545	13.332875225351	0.137309885865196	0.0236044770492158	0.0236044770492158	0.423337647672947	6	0.133311145724415	0.0186742011802194	0.0466855029505485	0.0093371005901097	2.55378363470819	0.00832439309326892	0.00228219091543395	18.1170026528683	2.54850952647055	6	0.2058
75	0.0139017606402087	453.56382545594	1130.59538292068	0.0955983501140104	0.99486075695995	0.0896323186106961	0.584347443346257	27.6025328230334	9.70078705530742	1.59492493981714	0.0826637223436468	5.4960862289384	5.4960862289384	0.584347443346257	6	0.549353110445811	0.108563795574977	0.271409488937443	0.0542818977874887	3.03481178965438	0.624500936253593	0.000320193103670063	9.46043157447176	5.74647062204163	6	0.2058
75	3.03464782239923e-05	45731.1108146746	10.1280274529294	0.0222354796207749	1.93885704609	14.2799199541654	0.232220428036239	2116.56026600944	1.99002176242729	0.270033557728903	0.0678152660823044	0.0321688978569601	0.0321688978569601	0.232220428036239	6	0.0343579303027224	0.339933074523643	0.849832686309107	0.169966537261821	10.0610259333546	0.156693527184189	1.06149684661146	43.9731697743855	1.54518503260084	6	0.2058
75	0.00119465349209558	11.0553418723933	75.0248219597859	0.292493788719711	5.60844278469361	2.01102962983982	0.846116477018387	392.474440784823	1.46470457540086	91.9192410662672	3.59896658158465	3.96773901292491	3.96773901292491	0.846116477018387	6	0.324419241766722	0.0181375517861556	0.0453438794653891	0.00906877589307782	5.22433636483968	3.89467207477323	0.000927161387712474	2.41887601913582	1.10914916582247	6	0.2058
75	0.00055645820186188	554.456336453196	107.443656879236	0.847334497262364	1.54955089848614	79.256701140336	0.986634333894487	18201.4570864619	13.4741885614833	0.00113709096537874	5.60830583628636	0.0372579706078162	0.0372579706078162	0.986634333894487	6	4.92986178160454	0.465105737781203	1.16276434445301	0.232552868890602	35.5779492469105	0.00689453474636783	0.779667585957051	0.180171470925449	5.81808223025538	6	0.2058
75	0.0204262776989541	391.186155071861	30658.4413235115	0.236023143967557	2.83238558835722	84.7854689064868	0.80426331466807	22889.4460854632	1.22005753017105	0.509087479491404	0.300249621554404	8.92696094136823	8.92696094136823	0.80426331466807	6	1.91640932520585	0.0184393786527088	0.0460984466317719	0.00921968932635438	1.70323780509961	0.749920218929552	1.02983840258502	3.2368726354118	8.11958222821264	6	0.2058
75	0.00109464613146919	253.256450398168	13582.3654693967	0.0634931408341531	0.662387009487678	26.7108750713814	0.474157815175018	2317.90300240818	21.8385505510115	3.44467497747722	0.7975876040973	0.0368293230369621	0.0368293230369621	0.474157815175018	6	0.242203285764964	0.00555470658258442	0.013886766456461	0.00277735329129221	3.17960194866135	0.0464920770708393	0.000448925408018718	14.7497327563625	3.81463702351109	6	0.2058
75	0.000150849186006009	251.72647154938	34292.2030043704	0.0904409754768159	1.77325607770004	3.18508438904103	0.569424024141344	0.475024272707103	2.16084622563214	0.00642102004996913	0.098993492026535	12.173203665743	12.173203665743	0.569424024141344	6	3.96862722518718	0.0624026100373193	0.156006525093298	0.0312013050186596	5.4725318391517	0.180152423245268	0.000975634413810837	10.0569351417085	43.8808538305131	6	0.2058
75	0.000258711114743938	10927.7462706435	6096.866648871	0.224252596963316	0.120995260163841	82.6194689629141	0.793591259342445	89734.8137746822	71.6085932303416	0.0798893217022887	4.11528154631058	0.00785194193952762	0.00785194193952762	0.793591259342445	6	11.6584711621402	0.0803937302275436	0.200984325568859	0.0401968651137718	231.514161927545	41.0017134459682	0.0403091770108402	3.45925716598761	51.9881210742335	6	0.2058
75	0.066890929148371	0.68896779671125	5.2391265740228	0.318454309692653	0.0625110970510367	147.037689516789	0.861389596836639	424.244517074001	3.40416034661572	0.158667849284876	0.0708782993212758	1.09252152873772	1.09252152873772	0.861389596836639	6	1.97858462503866	0.0866353867182884	0.216588466795721	0.0433176933591442	2.24218901762066	0.34436801116955	0.000105927745325258	2.14016789713137	6.2130879213041	6	0.2058
75	0.00301431978192056	1442.95145859817	2.94333249608928	0.278147112859179	0.0707378036311739	178.00680287609	0.836729544466813	317.923529619165	2.49237624688514	0.0420276854156574	1.26261549031158	0.91284373726399	0.91284373726399	0.836729544466813	6	0.124461681281766	0.136576872516595	0.341442181291487	0.0682884362582974	6.8781113698009	22.0483155371231	0.00812511413049368	2.59521977316472	0.447467097545529	6	0.2058
75	0.0052335453840191	28.0405857635569	41.9085920595215	0.160573753196871	0.394307569527087	17.4243675049699	0.717845338614	146076.100435478	27.0554295754797	0.243574232662829	3.18111846861302	253.882053961838	253.882053961838	0.717845338614	6	2.42832822031222	0.254643712484545	0.636609281211363	0.127321856242273	0.983022145209765	0.0703198666208954	0.000394837915209077	5.22766784789514	15.1228215817748	6	0.2058
75	0.000853679646809602	1146.62354109982	9177.68539640419	0.0411517628329444	2.33232188560098	1100.97089465179	0.363385043575822	3087.22607276104	2.11578717360677	0.113236024632962	0.913611481135687	1.55265009803529	1.55265009803529	0.363385043575822	6	0.14595784774948	0.0884674813292186	0.221168703323046	0.0442337406646093	34.546096072037	0.595126177748446	0.00113470282038861	23.3002955683697	3.54681884083546	6	0.2058
75	0.00174023247758715	149.423805971946	7.32711351692816	0.500536308223047	4.19974299683129	44.4722332095145	0.930209327098993	206871.939756362	1.08738855646171	0.0112426367707311	1.32293163242947	0.000346821416918665	0.000346821416918665	0.930209327098993	6	2.85633318326829	0.027315928450172	0.06828982112543	0.013657964225086	14.2079905849836	1.2679356736567	0.112322857399164	0.997857065654435	5.70654543205578	6	0.2058
75	0.000729849289087592	319.045694591724	58631.4514656174	0.686191132272588	6.16642076321676	0.174733152523503	0.966758066671217	0.377429042845542	10.9271363267979	2.58445262116164	0.353112363067443	0.0785147019866306	0.0785147019866306	0.966758066671217	6	7.11464259847886	0.0390265763537851	0.0975664408844628	0.0195132881768926	31.6949452703582	0.301853920701807	0.0186423827191573	0.457319911273281	10.3683103203563	6	0.2058
75	0.00190977293546718	527.3176066209	78.8189478160177	0.745087661090674	3.42295159658023	4526.99717626498	0.974921503568001	511.268999174316	1.40352294213028	0.0268269173677574	0.339790317878982	0.0585157098231476	0.0585157098231476	0.974921503568001	6	21.4955593525617	0.0787353167667316	0.196838291916829	0.0393676583833658	46.779916948191	0.00337198413955117	0.421647586490762	0.342123956980015	28.8497051757589	6	0.2058
75	0.10981252775238	119.256634686183	27.6744930482093	0.0900810891396299	0.661927591401811	516.795235697894	0.56834912964941	142.583643297557	57.0825178543974	0.0226280069776414	1.136879783149	0.0186926756734999	0.0186926756734999	0.56834912964941	6	28.0146699033123	0.0114206412344913	0.0285516030862282	0.00571032061724564	9.29274609930227	0.426037460404092	0.0279429491290028	10.1011091179188	310.993907499145	6	0.2058
75	0.00153108815185755	565.531672020809	67.8342130215219	0.158120564336311	84.3744744756822	17852.660350591	0.714121256282744	55.6449689361614	103.51727560909	0.99295610475298	0.919657339280578	0.0325225335932966	0.0325225335932966	0.714121256282744	6	9.38115266907309	0.0647229560102397	0.161807390025599	0.0323614780051198	18.7528328024809	0.000306381017351127	0.000162946678003194	5.32428807851378	59.3291119877367	6	0.2058
75	0.000112198881149526	810248.028492186	268.408117999001	0.0019432598668253	0.17450873073907	7.61385709317592	0.0252420190569081	742.633985983687	9.13514851217997	62.6201204610683	0.653933113222887	6.26146212450856	6.26146212450856	0.0252420190569081	6	0.0581033046613579	0.805866693146951	2.01466673286738	0.402933346573476	11.561929761366	49.3812202660867	0.148370763441068	513.599213966014	29.8999149075626	6	0.2058
75	0.00497122897644411	21.7989864955953	14488.6392839312	0.970704569086548	2.75165525238479	0.734167366081593	0.997735997941432	41119.0987754147	66.9093477265752	0.000470005800840703	12.8217824995359	0.0235466227811278	0.0235466227811278	0.997735997941432	6	0.670595338802865	0.439365120411478	1.09841280102869	0.219682560205739	8.91145260303744	0.490534579631132	0.00770424995981977	0.0301795539512292	0.690833607009709	6	0.2058
75	4.35189628706148e-05	71396.3213427742	2928.13945807532	0.148526937682437	2.57760652297971	55.4552010666954	0.698794196902083	2051.55822950879	691.92282803686	0.377464196742959	0.54556131565167	0.0409954350791375	0.0409954350791375	0.698794196902083	6	0.46565955322194	0.0469366150595969	0.117341537648992	0.0234683075297985	15.025954344327	0.674804393389162	0.0094353579186089	5.73278541659616	3.13518584903136	6	0.2058
75	0.000151941638989714	51.3009500085091	680.876941351244	0.67138294419905	0.215749490554509	26.543520151222	0.96450456974907	153.888606653304	17.3645002421849	0.745438611406729	17.06940775484	13.290686371158	13.290686371158	0.96450456974907	6	14.5859685375708	0.0331404685456474	0.0828511713641186	0.0165702342728237	1.51544866388542	0.00407265107088131	0.0621584695550505	0.489462919247948	21.725259278029	6	0.2058
75	0.00745870817566742	6.18896887394626	2481.43200041812	0.228967396775435	2.85572748909777	249.115009446064	0.797963260426649	426.671059022347	24.452154809186	0.212144126581309	0.166989716556858	0.024777623062497	0.024777623062497	0.797963260426649	6	1.42832916034159	0.0244930623808932	0.061232655952233	0.0122465311904466	7.5170901571439	448.176771621252	0.00852048212070621	3.36743402808903	6.23813337818769	6	0.2058
75	0.000523034050441854	93.6937501419154	243.654588569167	0.0059618598061251	2.6097170901445	20.3034719676928	0.0738753884965859	1678.74491443321	21.8380300345281	1199.96404913845	4.10038189929437	0.00638918242963685	0.00638918242963685	0.0738753884965859	6	0.225679742419814	0.0519629224838771	0.129907306209693	0.0259814612419386	50.1286166682692	0.148727055908084	0.00258360600063983	166.732894183895	37.8539163547514	6	0.2058
75	0.0092252833818482	8493.1750425248	1.55283516707305	0.561285963508258	0.408015683329962	109.350510731574	0.944493398948823	0.0280678780603232	8.4757817283488	14.032064194106	2.38945647696906	0.102832538247487	0.102832538247487	0.944493398948823	6	2.32022753306567	0.0306554344120077	0.0766385860300192	0.0153277172060038	117.359543607664	0.00401866731726764	6.88339170497482e-05	0.781623031777967	4.13377081187517	6	0.2058
75	0.0218263797742364	8.10869020114076	891.812934073289	0.227431848511352	0.955874208864533	13279.9008950406	0.796554020196364	14.3878696234129	1.03892753557978	0.0309595379232766	0.103216640415394	0.193066369061549	0.193066369061549	0.796554020196364	6	0.0447468206114772	0.156787823614976	0.391969559037439	0.0783939118074878	5.60417598909257	2.24740599803148	0.000224535922655479	3.39692156813336	0.196748260651998	6	0.2058
75	9.43352671373651e-05	5162.15220422218	1913.00332151694	0.635395614852274	0.171556185176882	19.9242975409848	0.958639904167887	1377.32192397126	11.962695228074	0.0227163031656828	11.436345882437	14.3725486857763	14.3725486857763	0.958639904167887	6	5.51582502064341	0.0652153544314134	0.163038386078533	0.0326076772157067	5.47679163023496	0.159158465686143	0.000621248779838174	0.573822633687036	8.68093026094586	6	0.2058
75	0.00222344260060367	294.350137062178	517.9764990553	0.871037849248924	0.879359107802444	9.06161763313632	0.988990547040807	4242.76833508696	7.30736344964989	4.34685665878653	0.132169231139574	0.00023050827304425	0.00023050827304425	0.988990547040807	6	7.13241082337433	0.0188197632881937	0.0470494082204842	0.00940988164409685	52.9608061506115	7.92075607409171	0.0349580045406616	0.148055737029426	8.18840516462568	6	0.2058
75	0.00375115051507266	244.61304523289	24.2740178746586	0.850397475921794	5.0074299493821	0.0738499655086836	0.986945552031017	171.45198790551	14.3832682225231	5.97829708859534	0.187819428027271	0.141189070379994	0.141189070379994	0.986945552031017	6	0.0561393726167548	0.0323421569120332	0.080855392280083	0.0161710784560166	33.7784833244772	0.0194939595860641	0.00208100802172257	0.175920705686529	0.0660154506642933	6	0.2058
75	4.8772265723635e-05	427.874924921226	1671.40522707407	0.202326427702108	0.222368971852278	784.903960024436	0.771349501618668	622.564219090428	14.6537326129682	2.23730339491478	0.398629616679948	6.43521304735492	6.43521304735492	0.771349501618668	6	1.17099072114615	0.0282934559518606	0.0707336398796514	0.0141467279759303	9.545175034373	0.203143953529846	2.34822246472128e-05	3.94250806163756	5.78763107936761	6	0.2058
75	6.92978410143791e-05	15849.0929511371	1.21523154250876	0.0648011160451274	0.779422918949049	11.5340829989407	0.47959325326833	2.27579353811641	25.3183663737998	0.0243643247063996	0.174163661261907	0.0390970260469142	0.0390970260469142	0.47959325326833	6	9.01995022441925	0.0759215891098974	0.189803972774744	0.0379607945549487	2.53052944512619	0.00669272782435237	0.0418620206984466	14.4318329842283	139.19436538929	6	0.2058
75	0.000543369247799897	1648.23175358834	188349.260373263	0.1112595601381	3.62693883339214	53.5843778233068	0.624765370291919	1608.68399930302	122.687724134842	1.20921767777138	0.558432539506829	1.54827453802376	1.54827453802376	0.624765370291919	6	6.93926521476761	0.0760904615382872	0.190226153845718	0.0380452307691436	51.2242796335233	0.665117038843326	0.00435101692161553	7.98799167243478	62.3700579631477	6	0.2058
75	0.00354097275743871	21.1318291562752	10.4845365988081	0.772918897004609	4.05809297060053	439.207426570144	0.97838743583658	2.10528674442759	3.46654306906842	0.147703772365124	0.389215628406392	0.022160786787948	0.022160786787948	0.97838743583658	6	3.09507938963783	0.19579077767523	0.489476944188075	0.097895388837615	4.20588184031462	0.165276282371905	0.00104126835446019	0.293796805687411	4.00440382766236	6	0.2058
75	0.0105158260361899	40.5502620098089	6.07402491829704	0.416656485012509	1.64908774698604	5.61617080009175	0.904758295098754	10.6601236253917	16.1240080159539	106.168595687958	0.861375713732178	1.52932747836943	1.52932747836943	0.904758295098754	6	2.4780672177702	0.0295246031472725	0.0738115078681812	0.0147623015736362	3.18252636269407	0.000135494224356377	0.132406189461736	1.40005864776107	5.94750665574257	6	0.2058
75	3.19074262445828e-06	1809762.36743226	25387.6896865331	0.835562114954287	7.14855522943239	192.81201909064	0.985418830518904	5.85823874834465	3.95418153194296	0.0103708271619355	0.555545602952087	0.0069958337384371	0.0069958337384371	0.985418830518904	6	3.00193259593322	0.319541992832066	0.798854982080164	0.159770996416033	14.0604604755463	0.330122933786394	0.0834330081175674	0.196799115353273	3.59271027516303	6	0.2058
75	0.00675246568132868	109.628964007746	22.8753427302632	0.136627900808808	16.0606888531321	0.384992611203113	0.677909109068837	132.37916689592	47.8828197453407	0.214629470683058	0.0186661830058904	50.7816856616675	50.7816856616675	0.677909109068837	6	8.13262251712872	0.0486056281738247	0.121514070434562	0.0243028140869124	34.4460385194893	6.23164370739951e-05	0.0193819001464276	6.31914926658623	59.5238781316653	6	0.2058
75	1.18360561728177e-05	306827.890663141	6.3384127509986	0.460955136933523	1.16750570917577	0.164842581691135	0.919180627488041	178.919175374149	61.1171951685752	0.00580157309598917	0.505119824841255	0.374755751873027	0.374755751873027	0.919180627488041	6	2.65531659400199	0.0532581419628332	0.133145354907083	0.0266290709814166	22.5666869452852	0.00212457427212179	0.0184789643989523	1.16940851695989	5.76046643425285	6	0.2058
75	0.00026906041955699	992.404541515267	3.79477939184884	0.0167079873048116	11.1469565066838	64.0608448202427	0.184334061826453	2423.09811860265	62.2987492874638	0.00671454471225207	0.549395517412732	0.492785979073444	0.492785979073444	0.184334061826453	6	0.0501330400104972	0.260853782102702	0.652134455256755	0.130426891051351	1.23765330463357	0.292338223422055	0.0125262469301939	58.8516135879526	3.00054333869764	6	0.2058
75	0.00249739552947391	30440.9609474588	5147.63388207541	0.74299169124074	0.778555361323955	1.94151866139855	0.974651007567984	91.2489405440068	1.92473180348816	0.194707553180397	0.399549170599181	0.00131944543880519	0.00131944543880519	0.974651007567984	6	7.11554664542374	0.469121706478266	1.17280426619567	0.234560853239133	96.1134605999722	94.1888790362531	0.00239263269389905	0.345910071120816	9.57688589160575	6	0.2058
75	0.00282546902690919	208.761083333734	438.48874641196	0.608377841632393	1.16815657208673	0.124426123931355	0.953834732084205	4.79678040087514	8.33045374760209	0.0865409337658961	0.103971003624524	0.0795694801747963	0.0795694801747963	0.953834732084205	6	35.5507504864486	0.0131507566801347	0.0328768917003366	0.00657537834006733	9.64904514848597	0.00685401747108686	0.0913974468761082	0.643715355110256	58.4353144602689	6	0.2058
75	0.00384932238675138	6099.18911661184	2.34164001554971	0.182270363214181	1.00116639791781	1026.57683882179	0.747764208346306	294.822646822724	33.1465960588938	0.0349662008817912	0.35696587513588	8.06691819523095	8.06691819523095	0.747764208346306	6	0.948360616679708	0.203815654998957	0.509539137497393	0.101907827499479	27.0401825535376	1.68173164524672	0.00426935357930997	4.48635544674329	5.20304343479754	6	0.2058
75	0.000350314906863148	51054.8355916393	2.42275089561715	0.634198010906384	0.746822300176422	343.827947659465	0.958434593993329	1803.47401455481	16.9487882607027	38.09860776082	13.7893371080038	0.530607273460639	0.530607273460639	0.958434593993329	6	3.30778729753455	0.00276666878968321	0.00691667197420802	0.0013833343948416	16.2533414444574	0.583933885714063	0.00164243531899212	0.576794601690438	5.21570115429268	6	0.2058
75	0.000232905607303092	36504.1435038659	1831.56216173523	0.00889341265870489	1.22906886995598	4.53535043686692	0.106619401266288	133.713977411	13.5092333856867	0.258835804231314	0.677171127575715	0.0308070251682933	0.0308070251682933	0.106619401266288	6	0.0472053182996426	0.565353765703238	1.41338441425809	0.282676882851619	5.16734552375903	0.00998144052742448	0.103651619117452	111.442775161366	5.30789699198742	6	0.2058
75	0.00859127415847756	241.602467471341	15.1955231187532	0.123961850067849	0.0439118155786848	1486.44710463754	0.653017198801232	92.3372492178524	33.9751792385216	17.314519763059	0.379237546787552	0.139561831661606	0.139561831661606	0.653017198801232	6	7.84903419379721	0.00239022420706326	0.00597556051765816	0.00119511210353163	13.2308283690502	0.00022470718896486	0.0055369333064558	7.06699802764048	63.3181433602448	6	0.2058
75	0.0276484880903218	84.7456944694414	8.4777519597305	0.642844115172217	0.205084713785322	8.80114117993535	0.959901585059634	6.52891162191474	20.076289823045	0.0067380801542931	0.767619544674706	0.848646795899373	0.848646795899373	0.959901585059634	6	7.28586425735518	0.092086812290224	0.23021703072556	0.046043406145112	1.92442631258998	0.00032136144877905	2.33253132550892	0.555587079975216	11.3337963051949	6	0.2058
75	3.49912674388962e-06	1071506.5773942	69.5099130842181	0.0317017266359626	0.577564871721907	402.148303844633	0.303348074239674	356.028708735771	193.555645010388	0.0830119537331445	0.012244448541429	0.0248620801105172	0.0248620801105172	0.303348074239674	6	0.157315983258375	0.245760370823805	0.614400927059512	0.122880185411902	11.1952136515603	1.27544501319524	0.0025554063924242	30.5440231847055	4.96237902322691	6	0.2058
75	0.00118662415416294	409.505747042432	0.103436762611537	0.26238516122433	0.0181163298645453	7.86551301629472	0.825513141136328	173.800533747544	82.9115580197667	0.00159157023107254	0.139069518097782	0.00796130383057712	0.00796130383057712	0.825513141136328	6	0.568796212109702	0.0732239109148871	0.183059777287218	0.0366119554574436	20.9087772206363	0.0022108261359761	0.000540797252279162	2.81119113342327	2.16779108031724	6	0.2058
75	5.08464305417794e-05	26059.3634456632	0.701354541446384	0.106714666945078	0.798842412296738	203.303015715004	0.613729551185478	294.351916636079	107.134798713048	26.2768078653261	2.68206315027885	26.7789544699058	26.7789544699058	0.613729551185478	6	0.295027932595045	0.006331480397466	0.015828700993665	0.003165740198733	144.23921419146	1.42727488265438e-06	0.084263104012631	8.37078312313587	2.76464277161532	6	0.2058
75	0.000114484386620726	10831.7578458636	324.858900791615	0.397427900684073	22.5587003496821	0.194865954687884	0.897667300562426	39.3417401611268	0.486457943159267	0.00673495547582458	1.57974718169614	0.000407590776203687	0.000407590776203687	0.897667300562426	6	28.3703594231786	0.00890986758922298	0.0222746689730575	0.00445493379461149	9.90786936551397	0.509764916232545	0.0179022132451493	1.5161796599553	71.3849213262232	6	0.2058
75	0.00664894439925375	6.65077259153994	0.337048510345038	0.149435767526136	1.86559144743655	8.31793855499559	0.700300821587795	0.0494154791017328	86.2056840918242	29.4455719108594	0.475446505310411	0.00635080331140473	0.00635080331140473	0.700300821587795	6	1.28216351286922	0.257163119182998	0.642907797957495	0.128581559591499	34.1528912129608	12.9774182078392	0.020941280298705	5.69183835004628	8.5800309664483	6	0.2058
75	0.00027166611324297	78478.7747829134	114.40904560273	0.11693371269707	0.681297604658167	6816.67138743608	0.637832981704883	201.633611394837	10.1554206790226	0.00651253385380604	1.02829816041046	0.0738710307642806	0.0738710307642806	0.637832981704883	6	2.38522780567828	0.0253384861745836	0.063346215436459	0.0126692430872918	4.31280677458003	2.954723245338	0.0131133494535666	7.55185366935718	20.3981191622426	6	0.2058
75	0.000921279634619677	204.211469983571	29.410280987317	0.36267539342142	2.62591633368007	0.576748070413462	0.883293275822998	1.38743644300134	1.78046982589303	0.13905904931879	36.3596079356898	0.0242461299549291	0.0242461299549291	0.883293275822998	6	0.279060727108076	0.0060627590120756	0.015156897530189	0.0030313795060378	1.99686009811671	139.891358524309	0.0124818163024078	1.75728659329812	0.769450401571122	6	0.2058
75	7.50048788040407e-05	26851.9808756471	10957.7409375749	0.212192733035242	5.4910753415918	18251.5053657244	0.78176906388094	2.31602606696438	2.15815844507839	1.0485998463665e-05	0.0264083973837175	0.0878216918818341	0.0878216918818341	0.78176906388094	6	4.01792295493347	0.0126644246183338	0.0316610615458346	0.00633221230916692	268.804516867097	0.0115078128764368	1.52065380232038e-06	3.7126967342181	18.9352523880549	6	0.2058
75	0.00241073219160572	1288.32791763341	8.01549319780533	0.398193055723932	3.48255403866014	8551.35360752717	0.897960334773492	13491.2308066159	31.5193453313035	0.0826603043376777	3.40565793305005	4.76856002111392	4.76856002111392	0.897960334773492	6	0.183138949967365	0.0203562274702429	0.0508905686756072	0.0101781137351214	2.80060573993236	10.5591071884777	0.0177939187084421	1.51134464959957	0.459925022133826	6	0.2058
75	0.000456178305255204	26984.9319438794	13.4098221058281	0.0521714463462393	0.0489235517149991	7039.47928979199	0.422657319377668	3240.92988669752	1.06457270390589	0.2019116798389	2.66528190843726	0.0017554201936639	0.0017554201936639	0.422657319377668	6	0.5772479503612	0.0395794707029587	0.0989486767573967	0.0197897353514793	9.87302872603038	0.828628890992671	0.0981041710798882	18.1675728781493	11.0644421573106	6	0.2058
75	0.00031818380988194	2279.73150029983	56.3669636515298	0.741084087657281	0.151266842443585	0.63839929505391	0.974403622735324	1.64541375784076	1.12763481007325	0.000274193744364999	2.76684347967268	4.72935494680515	4.72935494680515	0.974403622735324	6	1.74799792707616	0.121991921445312	0.304979803613281	0.0609959607226562	7.49781200349853	2.95229234772028	2.83380564907691e-05	0.349374540156712	2.35870389904328	6	0.2058
75	0.00337552577951145	199.855779411679	205.102357081732	0.943694086071408	1.28431256403956	7.16062733526263	0.995533912818814	4.60047726034082	0.665117943870007	0.0718766675934409	4.3971736617535	1265.30282603719	1265.30282603719	0.995533912818814	6	7.4121676245661	0.0928702033313054	0.232175508328264	0.0464351016656527	7.25540573357062	0.000476381805240718	0.00448983745614713	0.0596654305241996	7.85441779700336	6	0.2058
75	0.00177614652211475	623.593829298598	4.52510151220451	0.466232662826742	1.971102568578	170.771056248787	0.920743259755577	27.7038595655659	4.2192571061936	0.0587997910976863	0.786766867218841	0.950274296880998	0.950274296880998	0.920743259755577	6	6.48780621444706	0.0391837881604902	0.0979594704012255	0.0195918940802451	17.4855501042346	0.0135648011240978	0.34462105247308	1.14485187274752	13.9153833090798	6	0.2058
75	0.00211721316339014	106.44399712197	1855.82334009603	0.409647440470371	0.196194114930896	42.1953967424471	0.902237878002165	23.185619687216	2.48526239564564	0.000359685650326683	4.91744813175042	0.0233976272816103	0.0233976272816103	0.902237878002165	6	1.44309219028764	0.0324366676078811	0.0810916690197026	0.0162183338039405	0.894894681650659	0.0180158308002944	0.000198312233647862	1.44112351550828	3.52276628075749	6	0.2058
75	0.000725909407211175	513.36438888661	233.525120101023	0.0164090349292033	8.59374333177111	53.3006690695077	0.181589708552263	0.393268993998113	68.1684700319034	4.12620865834936	2.08849899901818	0.00142026255557618	0.00142026255557618	0.181589708552263	6	0.509008252053152	0.284664561045426	0.711661402613565	0.142332280522713	45.8908735085501	2.62323048879997	0.158590619161816	59.9420361596217	31.019999302169	6	0.2058
75	0.000344404310642424	6148.67290033241	112.362884630259	0.785152890495242	0.949448981545057	46.4583144196718	0.979840533193456	55.1094052618411	5.55812032311011	0.00305576321576031	4.70006019983282	1.67803256290162	1.67803256290162	0.979840533193456	6	7.17767025936991	0.0119964997087767	0.0299912492719416	0.00599824985438833	130.503152928156	117.361114881365	5.79467771963519e-06	0.273637290399888	9.14174850052776	6	0.2058
75	0.00376858003104218	81.440693131348	2073.49174596668	0.0718290015274052	0.858754689623025	1442.74074830334	0.507208592818622	2426.95831977757	7.90810861160429	0.0909210354398172	0.138810223872945	0.786818144609726	0.786818144609726	0.507208592818622	6	0.180464516391628	0.0529686756327612	0.132421689081903	0.0264843378163806	33.2453375736197	0.00404849914885459	0.00138745597283942	12.9219532324762	2.51241855732569	6	0.2058
75	0.00402429742882786	97.9185995725729	4540.17542838829	0.273409850547004	3.37590414087919	4.79273376377435	0.833463225260366	358.37640257417	18.5272874969416	1.31791213087427	2.17150839891957	0.941583025208748	0.941583025208748	0.833463225260366	6	1.3579176057598	0.00717912830573214	0.0179478207643303	0.00358956415286607	13.942932400179	0.0399148227728586	0.473697925799279	2.65751269751008	4.96660088523895	6	0.2058
75	0.0215875278859565	0.450293218670562	4.54432793930091	0.7932100268731	3.45178759517661	339.891330620698	0.980775317845769	76.6056878400977	4.42117130325979	0.0319367749253659	7.86336417358755	0.0770729837790349	0.0770729837790349	0.980775317845769	6	51.6047749049246	0.495835766787365	1.23958941696841	0.247917883393683	0.856589520271052	3.22500181398264	0.303358510777803	0.260700150175967	65.0581474724354	6	0.2058
75	0.000668224215653858	2908.07958656659	10.7615088628942	0.817441546575605	4.20154041446969	31.0379038315465	0.983485644660407	80.433386084079	0.70326484019654	2.43731749591951	1.18970749002632	0.0975417935024764	0.0975417935024764	0.983485644660407	6	5.64844579884893	0.00979158216413382	0.0244789554103345	0.00489579108206691	6.56267219792336	0.221389632071405	0.00134481158439309	0.223329061495788	6.90990789801569	6	0.2058
75	0.000203348043672872	2562.60510263878	2.39654617075242	0.878322351100591	0.11743269422483	2.1878783534353	0.989691274501874	1013.77226326433	1.7393157919789	0.298215259403728	0.192869243105029	0.0682500557153973	0.0682500557153973	0.989691274501874	6	0.412011866578212	0.00892191663527762	0.022304791588194	0.00446095831763881	1.14410049604502	0.220824516861632	0.00017643969765244	0.13853415975005	0.469089584321674	6	0.2058
75	2.61793120665327e-05	4694.33987677324	602.27661508546	0.0067316619736057	0.0457456689454906	144.117878817279	0.082684845183166	1573.06094479822	10.4994702728518	30.8901447690659	6.8222265645112	0.210046503673507	0.210046503673507	0.082684845183166	6	0.00312764601676539	0.529881266278704	1.32470316569676	0.264940633139352	1.19586013037456	0.0102959124585694	0.00662911280157827	147.551725253127	0.464617211771571	6	0.2058
75	0.0096648836021726	8.69047523269698	179.778207447329	0.596904366160444	0.5794694302044	5317.21705666427	0.951678336058478	118.191404017669	0.809282242468451	0.01998975621738	0.0500809356580059	2.73236427913204	2.73236427913204	0.951678336058478	6	33.4007630583032	0.075264999773852	0.18816249943463	0.037632499886926	7.14183453672404	0.409070154778385	0.183204371032031	0.675310245144373	55.9566405472151	6	0.2058
75	0.000332790523586834	4061.33597698659	2.04271581577016	0.363384693416875	1.64235622392521	0.14820203647698	0.883609109694793	17.8378275565601	4.33392751540329	0.00365183837964496	0.138835242591656	0.33510976615441	0.33510976615441	0.883609109694793	6	1.838865413003	0.257704894719293	0.644262236798232	0.128852447359646	5.49012971654761	0.0094896647503057	0.00316340938031357	1.75190457417754	5.06038214133984	6	0.2058
75	0.00269706631595025	701.926952720558	53.2145611103817	0.160755982803681	2.7840767432093	1286.25807871869	0.71811896178566	90.2696786317164	0.909935359003815	0.65346255231675	0.284248041750243	0.459981710505817	0.459981710505817	0.71811896178566	6	0.10530322699106	0.051619469812413	0.129048674531032	0.0258097349062065	0.430963732292617	0.107998139826867	0.0226596634753223	5.22060829438133	0.655050127245705	6	0.2058
75	5.21390722469095e-05	1823.07409592935	506.611366983631	0.361395556362663	2.35961421351746	65.1045194244661	0.882720835203341	42.1726801916577	1.41941932363436	0.0987237280973492	0.565406476261731	0.00249939497319999	0.00249939497319999	0.882720835203341	6	5.31604853525598	0.0147401119471758	0.0368502798679394	0.00737005597358789	9.80752735577634	2.21443091299533	0.00244915549330102	1.76705117811823	14.7097783624137	6	0.2058
75	1.80676207200826e-05	119598.228374519	14.4294193050932	0.250033136183512	2.06694473278249	8.4178674620862	0.815977457467929	291.681749495097	0.794601378547282	0.0700673138732409	15.461746167931	0.0155292607556109	0.0155292607556109	0.815977457467929	6	15.1245248743569	0.139026842057849	0.347567105144624	0.0695134210289247	0.813298646828408	0.0049230626478411	9.73678337651115e-05	2.99946989132692	60.4900818556154	6	0.2058
75	0.000823186625442117	37485.884108798	15.1400132577409	0.732178709882435	1.4552655104603	0.0337128821558203	0.973233390620487	4.1781268616424	14.8958672664701	1.04621615709531	0.0239681035175309	0.363602194810251	0.363602194810251	0.973233390620487	6	3.33101379762459	0.0255002864018277	0.0637507160045693	0.0127501432009139	0.985362508713949	0.753049731945406	0.0483460620514568	0.365786776510571	4.54945459716992	6	0.2058
75	0.00503067891900276	9.14545246331228	1.78286759975394	0.0605163334731525	4.98006801597363	0.570668148855314	0.461413603420848	431355.710352378	10.2517749083503	1.00515723782036	0.992286067357971	0.609819865854452	0.609819865854452	0.461413603420848	6	0.149376694968156	0.333727928982728	0.83431982245682	0.166863964491364	15.6587490382809	41.5547345505135	1.00695641137525e-06	15.5244644314686	2.46836988289163	6	0.2058
75	0.000435869839152741	6299.52559738742	10.4351306412457	0.487977600139043	3.76850552847598	15.3579146011792	0.926876135778737	597.578919837298	89.1806523286134	0.204715709488837	0.7179264166055	0.0330506869573453	0.0330506869573453	0.926876135778737	6	18.5094557936081	0.00242986930413825	0.00607467326034562	0.00121493465206912	19.8247238502946	0.177411249171002	0.109612597070626	1.04927439233904	37.9309537739726	6	0.2058
75	0.000132181471541002	366.235215691022	1740.54169658927	0.777679680557886	1.71572714604655	63928.2426056654	0.978957819351829	13.0728460434909	1.93875641783201	1.67656118190535	3.12658408511909	0.0360520075970962	0.0360520075970962	0.978957819351829	6	0.876529037745676	0.0730130581235952	0.182532645308988	0.0365065290617976	2.8334086987223	1.33108981759218	16.7039154318239	0.285876466879817	1.12710806217398	6	0.2058
75	0.00716872142812317	6.57954420494156	0.489944164515397	0.166214240241581	0.422309345400869	27.884667237748	0.726127929380635	0.192670551413696	7.81176809176619	2.52256117238391	1.6338411315236	0.0447350606671836	0.0447350606671836	0.726127929380635	6	0.40681920727307	0.0377568964090389	0.0943922410225972	0.0188784482045194	4.07814208168212	0.0099962054964874	0.000373544027403896	5.0163316846172	2.44755928662782	6	0.2058
75	0.000558821814510301	75283.3357707329	454.258070468268	0.314197960675067	2.62436093859371	0.023040388571245	0.859022917212854	4794.96584800062	2.74147550910009	3.30508156000915	0.0665891469038381	0.00013906449242503	0.00013906449242503	0.859022917212854	6	0.279767024432612	0.117843622206555	0.294609055516389	0.0589218111032777	27.4429073330367	0.223634128847072	0.241101313252224	2.18270684460033	0.890416423555143	6	0.2058
75	0.000721246014874246	740.862449867862	10.46865580428	0.868993944280012	0.410596928727516	38435.6742554751	0.988792005051761	215.349655888456	19.8588377826932	5.18968584708754	0.44920610514774	2.26774845969238	2.26774845969238	0.988792005051761	6	2.15244514252744	0.171121138447074	0.427802846117685	0.085560569223537	1.49440541434289	18.7929376952223	0.000679146530396209	0.150756005358047	2.47693917396721	6	0.2058
75	0.0146905003166626	210.092174475887	4067.61270589045	0.0237693092938811	0.840412816695965	84.7909762587623	0.244615433017569	245.705714655647	8.6787737014145	15.9078152891665	0.556506727775347	1.31550766086426	1.31550766086426	0.244615433017569	6	2.57784477656423	0.10089364679336	0.2522341169834	0.0504468233966801	9.07402534606626	0.661802985959162	2.27181091953726	41.071058423958	108.452658202729	6	0.2058
75	4.61127126846205e-05	69011.0800674343	225.484961539719	0.757929815701072	19.525538748455	16.2694553126229	0.976549351137481	81.735311862127	6.84362481738099	0.120462086784958	15.1609130417009	1.50387444718105	1.50387444718105	0.976549351137481	6	4.50702867456505	0.0168633098845265	0.0421582747113163	0.00843165494226325	3.65247809878846	5.07722404330886	0.00303919606682683	0.319383377305215	5.94649871425908	6	0.2058
75	0.00217602881596142	31.9379436033288	213.821235709819	0.162359417621439	2.64153019653138	111.731361756455	0.720508922691153	1142.31544397573	57.2288824578825	0.0427317455047679	4.6333229052553	0.277785968725903	0.277785968725903	0.720508922691153	6	1.04757239059948	0.0169728350014519	0.0424320875036299	0.00848641750072597	48.0183351154142	0.0993444420735733	0.00332135938001789	5.15917459331876	6.45218125284249	6	0.2058
75	0.143932603886498	2.65927838636436	334.272597049724	0.542709266803635	6.77338260468843	714.781948936085	0.940420660510543	58645.4068711821	26.4107895746342	0.0029088905072089	14.0586029026919	0.0125272647530515	0.0125272647530515	0.940420660510543	6	0.14941864114053	0.011519395858657	0.0287984896466425	0.00575969792932851	6.33711145303947	0.220158487253097	0.0684379340533794	0.842607195358291	0.275319863286199	6	0.2058
75	0.000184246943897833	10474.4319295079	2.56048683787307	0.859326841094819	1.23680623161774	0.581382370101079	0.987841265204647	75.2607688440411	6.92974154557925	0.0853014199472655	4.26931705954283	0.0477296051937125	0.0477296051937125	0.987841265204647	6	74.2837845743727	0.0968615266127061	0.242153816531765	0.048430763306353	4.83687176946264	0.0346066161944093	0.386706296858017	0.163701576836536	86.4441572425831	6	0.2058
75	0.0420447978844194	33.2005498213206	1223.90996245922	0.0592230145279312	0.391340100755246	3.47644262827381	0.455708436645101	1212.65534676107	219.471307353869	0.00811221158135887	0.42108527519455	0.0575978621560145	0.0575978621560145	0.455708436645101	6	0.0730956302057349	0.0261864348930097	0.0654660872325242	0.0130932174465048	88.0098362194815	0.0927880077316538	0.00272285703572149	15.8853275702197	1.23424365997548	6	0.2058
75	0.00196870245147392	5.54484912041109	21.5991389292757	0.963335844250099	5.25111245110201	1.51881979192295	0.997146543106627	212.6628651814	7.10908660375908	0.781627227839434	5.27072611868574	1.54514517053665	1.54514517053665	0.997146543106627	6	23.0418473740986	0.250137961092999	0.625344902732498	0.1250689805465	1.45006934136853	3.78476163755858e-05	0.0406585389037385	0.0380595780471992	23.9188103625847	6	0.2058
75	0.0044200155371978	1621.32257097538	0.0146030753234732	0.00211056385322733	2.13196518053722	251.872813598202	0.0273602294587893	3275.51330233659	13.9185407033078	0.0973787433845174	6.15079775614509	0.000625104685074053	0.000625104685074053	0.0273602294587893	6	0.0060048776999591	0.395033896561646	0.987584741404116	0.197516948280823	263.160281450885	421.454299694121	0.00168084999751406	472.807034300747	2.84515329435631	6	0.2058
75	0.00398645294164474	889.18373888842	40786.9593773309	0.844101464124879	0.349880286353963	0.0731428736646116	0.986303602199152	3447067.09385784	28.7439206582962	0.0286302510794984	1.37518587339015	58.1029007112833	58.1029007112833	0.986303602199152	6	0.228472199350769	0.0488283333353104	0.122070833338276	0.0244141666676552	0.872473044039712	2.41586537114506	0.439608774580369	0.184691701769228	0.27066911865582	6	0.2058
75	0.00645500055394958	30.7293424311451	4075.69735672971	0.112454320261038	1.45641507241129	68.4487873643099	0.627580523276318	2290.90705462793	100.038541534132	0.00683228400999361	8.99400342991401	0.13163332995164	0.13163332995164	0.627580523276318	6	0.0493556750950039	0.0784777272618408	0.196194318154602	0.0392388636309204	4.29541235088718	335.894094507944	0.137559871856471	7.8924996183225	0.438895321944371	6	0.2058
75	0.00113130936055977	37.3892956989394	2340.3278043887	0.202393401621101	5.71779086400609	401.942928018887	0.771422674256495	0.386737155829943	1.94647961967162	0.236236741279801	1.24776117656696	0.387593108062123	0.387593108062123	0.771422674256495	6	0.684795431841438	0.00540777536656927	0.0135194384164232	0.00270388768328463	17.2010688872658	0.00138495687814896	0.0173034854741906	3.94087253828607	3.38348694352911	6	0.2058
75	0.000130047850082584	1180.43280839641	581.46171597041	0.196679841138147	1.94018285535004	0.713836654940595	0.765053499057811	1.7750020925353	4.67012788363762	0.024994674033781	12.5773948540083	0.0695198916245542	0.0695198916245542	0.765053499057811	6	29.1880768496739	0.110480777205039	0.276201943012598	0.0552403886025195	2.74492502361341	0.297158697650647	0.0792624021163024	4.08440516431779	148.404008670986	6	0.2058
75	0.0334279547206568	16.3513096605488	1.40725889219968	0.208150805326159	2.45165912673937	0.142219311717567	0.777586376344022	9923.53720883959	1.50254087969187	0.00261084504413459	0.797530127002604	8.97114459769459e-05	8.97114459769459e-05	0.777586376344022	6	2.3470541822845	0.0427552836993593	0.106888209248398	0.0213776418496796	15.4790544734553	0.00939738087114744	0.138307984685465	3.80420913305171	11.2757391382984	6	0.2058
75	3.52335060532005e-05	160806.663107217	429.338792908499	0.595898062941961	5.74696048638156	0.544642868058397	0.95148571979703	2.34194854163229	10.1496731182247	0.0015586985071521	0.821548276122937	0.061363112505621	0.061363112505621	0.95148571979703	6	15.2478717088745	0.1861286442445	0.465321610611249	0.0930643221222498	5.45681210400661	0.0882716733385805	0.0545370541155825	0.67813937011807	25.5880538251718	6	0.2058
75	0.00441340416363917	105.318952249746	34.9488761911272	0.606711149579278	0.113361668268353	4.55173183672907	0.953525948639047	13.9775715658837	147.285703832393	8.24322397445069	3.405236946752	38.6309702197398	38.6309702197398	0.953525948639047	6	6.32458992335445	0.213136953174352	0.53284238293588	0.106568476587176	26.581789137876	0.08089350349774	0.00100969446242013	0.648230794330131	10.4243838731828	6	0.2058
75	1.69406196352312e-06	21345.3595868834	1.1215284434253	0.269499296814063	2.23259244296177	1.65431162611049	0.830700449033126	41.8372063934324	14.997983442166	0.0190204460797479	1.71532687335064	32.2297158404599	32.2297158404599	0.830700449033126	6	4.6212624771194	0.00968676504894293	0.0242169126223573	0.00484338252447146	21.708306970604	14.448631857343	0.00338753306050547	2.71058482089449	17.1475864009685	6	0.2058
75	0.00616425604486801	3012.37540875642	2.2693405261272	0.14106582182453	1.46232521839703	191.881169677704	0.685959869569969	2.33475852556175	22.3585740531398	0.0142331522682349	0.0735413249010247	11.2602189961081	11.2602189961081	0.685959869569969	6	0.470466466973767	0.0135616511573121	0.0339041278932802	0.00678082557865603	19.5192662871579	2.38724088130064	0.200836096085395	6.08888933595756	3.33508472065596	6	0.2058
75	0.0073717683417525	0.70091295276153	2.12331499105735	0.549824476217922	0.0225549844505231	2.63309343945618	0.942008921675875	89.6995621257336	42.1214021676956	0.0709176121413408	0.284000044584516	13.7552037172768	13.7552037172768	0.942008921675875	6	25.5431581490049	0.00459686293168645	0.0114921573292161	0.00229843146584322	0.674620962633814	0.000642326963499027	0.000960101209360209	0.818762247324276	46.4569317188436	6	0.2058
75	0.000514431774103475	3918.8147050094	0.375363946743986	0.336787099102087	0.832916139048572	7316.81520612632	0.871032511396153	2.50331224022432	4.35998144951092	0.026947931764712	0.16059027615347	0.076106551333859	0.076106551333859	0.871032511396153	6	0.544035630626094	0.0268972008099759	0.0672430020249399	0.013448600404988	31.6507088201619	4.66475067565463	0.000527927128102802	1.96923487469121	1.61536956752962	6	0.2058
75	0.00525432919445913	51.2655070367568	90753.9048327604	0.0643330699795066	0.426630651605695	139.046972393909	0.477659452903929	1651.34325520819	23.6780226159544	0.0421805297744034	1.89003123652041	0.328796997893491	0.328796997893491	0.477659452903929	6	0.169022599884752	0.0130216136510615	0.0325540341276537	0.00651080682553075	122.749401970909	0.517273511917056	0.00472670878660254	14.5441050818584	2.6273050538175	6	0.2058
75	0.000491510944400843	1815.96601318246	1017.37128020972	0.16156382523535	10.9262542392368	123.067601714415	0.719327016247402	14248.1418667064	322.36606425459	0.0660516384544891	0.160974484263036	0.0194362092818635	0.0194362092818635	0.719327016247402	6	2.06604634422031	0.0935012084209896	0.233753021052474	0.0467506042104948	37.8173482749124	0.371851385463727	1.1169756945922	5.18950435559014	12.7878028464027	6	0.2058
75	0.0429284636701619	320.900908539898	0.725529117202726	0.301817410341294	0.90417530086622	0.336087063741071	0.851839957726041	234.588544900783	6.82037171473058	0.0245067391609006	0.897293936575689	0.27125230166685	0.27125230166685	0.851839957726041	6	1.78057051621796	0.0123928674913054	0.0309821687282635	0.00619643374565269	3.0453162430232	7.49718049997518	3.36986865482072	2.31326148106965	5.89949570571327	6	0.2058
75	0.000405406706283721	1084.58547804874	3012.02549645455	0.140021100609751	1.42716928822265	0.289636442168762	0.684093714231217	1.51481187268522	5.79530454282419	0.00458596975190463	5.06158540419295	3.61706997675576	3.61706997675576	0.684093714231217	6	0.0519595079599865	0.113425209713742	0.283563024284354	0.0567126048568708	8.70843775293371	0.0568407260514625	3.09292412006735e-05	6.14178074336863	0.37108341338354	6	0.2058
75	0.0102524029613723	214.059730956252	1056.98717431211	0.921948236196405	6.86037398100168	241.866283764604	0.99367487877613	119.741467849134	0.303731437282841	2.20255221849983	0.0240719925433155	5.55210333465319	5.55210333465319	0.99367487877613	6	4.18635234093142	0.130622342147815	0.326555855369538	0.0653111710739076	26.6647782821723	0.740283707000267	0.000311935962918729	0.0846595944752881	4.54076723244535	6	0.2058
75	0.00104602048232147	3371.89360452175	5.03613749575632	0.225595248637978	0.633667247881549	41.1257005374704	0.794849971207216	1.45818223655891	9.81087143063766	0.132426812525852	0.800312918703532	0.0469713971319454	0.0469713971319454	0.794849971207216	6	1.46398467247619	0.0132819602315324	0.0332049005788311	0.00664098011576622	93.042042736455	0.00024066210619471	0.00234000901330002	3.43271747094612	6.48943043488257	6	0.2058
75	0.0381177239079466	6.2240243649506	11.8808956321387	0.228691179673118	7.67070238834243	4.95459345933464	0.797710793654605	511.7676484353	99.1387346848114	0.00138906704087403	3.80729228336399	0.000679149236418132	0.000679149236418132	0.797710793654605	6	0.214667627189987	0.00138912612572455	0.00347281531431136	0.000694563062862273	9.39561905650141	0.0848880775398271	0.130704148728879	3.3727090893027	0.938679084592697	6	0.2058
75	0.00535814329021243	417.148021355843	20.8484091341574	0.0165223077821692	0.370900587720589	2.45601836455494	0.182631515875762	48.2688069080137	1.14941235143492	3.00927146971764	0.202845594654751	2.71358267485856	2.71358267485856	0.182631515875762	6	0.111322000971679	1.12003607962123	2.80009019905307	0.560018039810613	26.6213106126538	0.399436721737311	0.165494590378157	59.5242326425606	6.73767868504525	6	0.2058
75	0.0011023953147765	81900.8866510909	16576.0863534056	0.789804632855145	0.0767528957530259	3.58025056591918	0.980382335662609	1064.1416455014	15.5965749324123	0.000505612592589152	2.98381063355742	8.83961111279705	8.83961111279705	0.980382335662609	6	46.3029641944332	0.494266761457167	1.23566690364292	0.247133380728583	7.20828189834707	12.2619696996845	0.00143918339766515	0.266135900450468	58.6258452638445	6	0.2058
75	0.00428497190962467	5.78853839507269	239.513156432206	0.872373619653183	2.99749244027259	6311.27923280991	0.989119842025621	3149677.7956904	9.71964561284229	0.0487868577959979	3.13777370549649	285.043797002226	285.043797002226	0.989119842025621	6	7.03860706091606	0.0310218469847617	0.0775546174619043	0.0155109234923809	146.157438144528	33.0011295937052	0.0154665933786597	0.146297844721114	8.06834010376689	6	0.2058
75	0.00160416232697669	7460.47084106055	10.4185590215794	0.0234518989984061	0.074601074402367	16.2373357299668	0.242080199813622	7.14897191063732	21.2402917506489	0.0719334339138527	0.601357604282564	0.00612389844460142	0.00612389844460142	0.242080199813622	6	1.1460213617065	0.180531126820399	0.451327817050997	0.0902655634101994	19.671510746688	0.0200891685088831	0.00329740468467965	41.6404701840121	48.866889704087	6	0.2058
75	0.00318980857101942	25.8373354311804	19237.9928069755	0.800745778978968	0.476098688372304	54.5779143566952	0.981634155937481	1.64117221175659	60.6402873111221	0.00779859443555648	0.823812627928626	0.143585629487759	0.143585629487759	0.981634155937481	6	5.96915801926745	0.0816107111670378	0.204026777917594	0.0408053555835189	0.752442774510145	0.181917863911477	0.000284895325324778	0.248835805634968	7.45449826395429	6	0.2058
75	0.00469877373437071	791.909534079939	39552.4512725655	0.126587709186499	77.1923746783183	85.2051898867279	0.658426888676659	6.22330467233679	32.009242313227	0.512621912861767	1.44129828223833	4.33980503484861	4.33980503484861	0.658426888676659	6	0.965420344838142	0.0255682978920227	0.0639207447300569	0.0127841489460114	14.7754964227566	0.00124796703705092	0.0664345865664335	6.89966108421096	7.62649352802339	6	0.2058
75	0.00231344046164628	484.043594623008	14.7081341539343	0.0116484575828776	0.393058252971313	1474584.93741819	0.135509257625899	40.3303228591191	16.4240561353972	0.0011256158038273	0.160332979453416	0.0377566922480324	0.0377566922480324	0.135509257625899	6	0.1841921649183	0.702147123423514	1.75536780855879	0.351073561711757	1.51745499174269	0.00111886616319071	0.011632637002971	84.8482758670063	15.8125797864473	6	0.2058
75	0.000618122919622634	132.509892566991	11.6035393338388	0.0680848158107134	8.01957277290404	174.894405550027	0.492819605685837	150.430615024873	3.78856256618168	34.34111178348	5.82377656884098	49.4882079544347	49.4882079544347	0.492819605685837	6	0.295022501140142	0.0562461938551375	0.140615484637844	0.0281230969275688	2.64319459539968	1.40911871479611	9.41204859260153e-06	13.6875626832884	4.33316147847636	6	0.2058
75	0.00369030040475113	5636.9476843153	1.18725948883376	0.0345575188381031	3.50351491090826	3968.25535584685	0.322523832509328	4.63793031627083	3.7538566454775	0.673012537805866	7.80533093777447	0.000420868419752612	0.000420868419752612	0.322523832509328	6	11.2942766437097	0.10195264376964	0.2548816094241	0.0509763218848199	17.1693639168332	0.000298217542648758	0.0015149350289264	27.9372626745819	326.825449958421	6	0.2058
75	0.0292680941925955	28.9201281476494	89.7775627705598	0.149419735331874	1.73624876106546	5688.70058578784	0.700274346850627	93278.1362593528	97.2645470237871	63.6093572429834	3.79138252024775	0.00795770695020133	0.00795770695020133	0.700274346850627	6	3.62123443388075	0.0209552079956388	0.052388019989097	0.0104776039978194	6.95073679500485	8.57336016534531	0.0224163251073333	5.69255635996755	24.2353155414021	6	0.2058
75	5.481581844181e-05	26047.7794789706	14.588801466438	0.51939842668976	4.82975523663918	812.50924852271	0.934953640589324	1755.53695837184	5.31383210137562	1.73136684371632	2.32901293125233	0.121239085844155	0.121239085844155	0.934953640589324	6	1.14936866579025	0.0237451723014131	0.0593629307535328	0.0118725861507066	16.1692926176933	0.0395043405266913	0.000297953311199014	0.92530425317847	2.21288438071603	6	0.2058
75	0.00113817394675118	533.373507126384	39.8458993035746	0.607410916158325	0.485700519792934	12.3567576568069	0.953655774480456	54.3258606435516	7.73898443170658	0.000603898122288669	0.367551181669775	0.159221864772285	0.159221864772285	0.953655774480456	6	5.3746291564751	0.0556171021179832	0.139042755294958	0.0278085510589916	2.57418753302278	0.0117951488510853	0.00023285016615638	0.646331953209983	8.84842371695897	6	0.2058
75	5.01430325405264e-05	39777.746316996	5.99309201438762	0.234599065323882	1.21281898230758	487.674003456754	0.803014427878477	16282.420405739	20.1617283855668	1.75187298976459	100.077747711438	3.39007413784498	3.39007413784498	0.803014427878477	6	2.1301660306196	0.0347182478003503	0.0867956195008757	0.0173591239001751	30.6015452057353	9.6482662808597	0.0328882672495053	3.26259157776021	9.08002778135002	6	0.2058
75	0.000189641435751625	3438.76716213433	3493.12985865653	0.0464018875402344	0.163993996718045	1501.42519581946	0.392900060115525	944.143114185416	15.9712256779334	0.888555470451639	11.5157209327093	0.496164015182281	0.496164015182281	0.392900060115525	6	0.252102825577475	0.0155880485095555	0.0389701212738888	0.00779402425477776	2.63579541902568	1.13963087302395	0.0538065156507888	20.5508474549212	5.43302953697476	6	0.2058
75	0.0196159456032508	57.0314566399102	68363.1214812474	0.661833246920059	20.3211517652755	9.38556814192047	0.963003671288629	27.1315156737045	2.81939037733198	6.38115193669808	0.939669801076286	5.23074659337455	5.23074659337455	0.963003671288629	6	0.566171657038261	0.258602083543233	0.646505208858082	0.129301041771616	14.1566525524494	0.0586728068605608	0.0906967575765261	0.510954616821762	0.855459679115588	6	0.2058
75	0.0122877597000157	139.642462063684	71536.3746872818	0.878159192541954	0.499173215904358	3.52766636604633	0.98967569607216	29.5855623134276	69.5584035074213	7.53470627122741	0.257307499323959	0.00920617085287748	0.00920617085287748	0.98967569607216	6	3.1071435693237	0.0700347006509992	0.175086751627498	0.0350173503254996	203.229037098524	51.8857643341558	0.0242054544997392	0.138745694963758	3.53824636320168	6	0.2058
75	2.32950755153749e-05	341632.115352174	1350.30862235291	0.0395114007493562	0.78784174665861	0.989970987080794	0.353637338681094	46191.2801098712	2.81729039811243	0.917893041911613	2.05367419581719	0.000100162604998246	0.000100162604998246	0.353637338681094	6	0.238416278681746	0.0417127204799456	0.104281801199864	0.0208563602399728	29.7148608091291	10.1805751637015	0.000903567217686637	24.3091508029184	6.03411355102693	6	0.2058
75	0.000120517806959303	12999.4313202001	5.07406725482791	0.0350431160189803	1.2446120342284	62.6700927188409	0.325690821674348	13.1154943967096	185.620906894723	1.65841477171726	0.554570559483652	0.435071638282853	0.435071638282853	0.325690821674348	6	0.807230887648565	0.00449204882941913	0.0112301220735478	0.00224602441470957	15.0421152921953	0.714990090622766	0.000166836124207075	27.5362751262865	23.0353627003759	6	0.2058
75	2.05597712129273e-05	19194.4758131705	90.5517044676631	0.522232308702339	6.97920849874673	42.4227533087917	0.93564081185564	151.826827071876	6.90660423577343	0.026466740456444	0.527019386076321	0.0219320022554769	0.0219320022554769	0.93564081185564	6	1.83232358229153	0.0887212730578132	0.221803182644533	0.0443606365289066	3.40922264340967	1.11719988617926	0.00411757989054232	0.914856632453159	3.50863696435126	6	0.2058
75	0.496364850194798	1.14358550219663	15.4594493391278	0.223628102594509	0.086133484953099	43.6479018222534	0.793002030224042	3.56987786918002	23.0292813431717	42.8576163931039	1.30778438167276	5.78845596665325e-05	5.78845596665325e-05	0.793002030224042	6	0.698611575661827	0.0102772120103381	0.0256930300258453	0.00513860600516907	39.329254328442	0.153722122552549	0.00534937457968169	3.47170989870283	3.12398829823537	6	0.2058
75	0.0330604051520165	14.0744769859793	9.91710904017852	0.074168299300218	1.23170957454855	8634.77128685871	0.51584678874152	0.689211350649975	10.4711343117616	0.000465587575440569	0.640463930951321	0.00200304419458132	0.00200304419458132	0.51584678874152	6	1.50767725681624	0.066028978314419	0.165072445786048	0.0330144891572095	7.15079960246022	0.0155347388079304	0.00272364626793413	12.4828492689607	20.3277851998935	6	0.2058
75	0.000385121865452405	2337.57629285799	27.7857534570735	0.0817087858002705	0.178461737883594	50.4529869280619	0.542003521029379	15.4697132475496	22.478690703275	0.000312670511031325	2.17269238982715	0.92332709005023	0.92332709005023	0.542003521029379	6	0.638292207195821	0.0394522134630123	0.0986305336575307	0.0197261067315061	2.24429797543748	0.988855916577738	0.0169433799269481	11.2385859758632	7.81179405548954	6	0.2058
75	0.000553184025520834	16901.9611747126	40371.4412806816	0.137648052948897	2.43250192498323	3.07867292889326	0.679788638831503	163.71084219952	332.273682327687	0.00233450983737312	3.29004673519359	20.2103116431801	20.2103116431801	0.679788638831503	6	1.99360803075997	0.0231501780672702	0.0578754451681754	0.0115750890336351	152.813217061009	0.0567960431120233	0.374637339851485	6.2649047957929	14.4833725435994	6	0.2058
75	0.000690508518239289	48.3431708815556	199.379627628855	0.0891793869705121	4.63989712625841	72.3242054245225	0.565636030734725	1714.88526557619	36.335347586423	4.28529427328833	0.301471690904448	0.395837152546077	0.395837152546077	0.565636030734725	6	1.73272407790804	0.00261805507102266	0.00654513767755666	0.00130902753551133	3.18846210476646	0.832192017963103	0.201107377682	10.2133536007672	19.429647778146	6	0.2058
75	0.0029143693742315	3595.33792702044	61564.9550419785	0.0634997537292162	0.473606248702519	327.365184248851	0.47418554278012	10.3865091503915	94.2961922340858	0.00437461861759322	8.36945216335359	31.9608140043263	31.9608140043263	0.47418554278012	6	0.0809586226056634	0.0886653937069344	0.221663484267336	0.0443326968534672	193.998636427908	1.0599756194693	0.000165414335352511	14.7480925715764	1.2749438832613	6	0.2058
75	0.00260233974893434	52.0272260216462	140.701404864979	0.584744773655215	0.0756095718988597	5.02368428042662	0.94931189668738	31.8331404275569	3342.00284512763	0.0517366518562241	1.98147931023369	0.156087040400402	0.156087040400402	0.94931189668738	6	3.10737632208312	0.344204911475386	0.860512278688464	0.172102455737693	15.0367547152681	0.00260729583679858	0.0673228803855873	0.710147820131921	5.31407284354	6	0.2058
75	0.00299537452316712	22805.8023086719	70.1855018019697	0.0420652730811838	8.40610013194397	1538.27618465452	0.368701118953899	14.5743080119884	38.73616326287	0.2546619596596	11.6108935707501	1.38332670114424	1.38332670114424	0.368701118953899	6	0.396419474903724	0.13491911424857	0.337297785621425	0.0674595571242849	14.1171430213166	2.61977606339194	0.0263936664528407	22.7725783467529	9.42391302532743	6	0.2058
75	0.0213576603952398	3.09455342784359	0.154566386588758	0.200758721406547	4.90685310290219	29.9642447842825	0.769626770907965	0.08944685272226	0.0760818734789093	0.0368040828125	0.0447734816097687	0.764415436923666	0.764415436923666	0.769626770907965	6	8.65149507695581	0.00940674199003977	0.0235168549750994	0.00470337099501989	29.9075011521603	7.28502751944359	0.0241099828493444	3.98110365016197	43.0939937071829	6	0.2058
75	0.0120607497547777	339.596800829847	168.300195476823	0.683781385686516	1.38276669167624	427.957025067134	0.966397296295935	4812.54395319943	0.816656986487575	0.000155761245471821	6.09118674137003	2.06669357309368	2.06669357309368	0.966397296295935	6	1.32386700879275	0.0354345084822652	0.0885862712056629	0.0177172542411326	109.093478244817	3.37061631976937	0.0541593708391243	0.462455721862041	1.93609688199334	6	0.2058
75	0.0402829281111717	2.5120437664495	59.5452029803622	0.820896421564115	0.393359761491928	131.045673021857	0.983860218163485	21.778834489379	3.0754266064259	10.3363748746179	0.959430683755692	0.0397778450461815	0.0397778450461815	0.983860218163485	6	43.1353139361116	0.0920510381458613	0.230127595364653	0.0460255190729306	115.491421449828	16.912814963678	0.119626990599394	0.218180483835739	52.546597601099	6	0.2058
75	0.0129160799438114	329.148335018546	2.54535483606227	0.15809339492677	0.200964425528057	10726.0339030213	0.714079584214578	60.1105526389099	4.02299099593967	0.147706351446593	1.140025500201	2.10138250376489	2.10138250376489	0.714079584214578	6	1.08452904353275	0.0414848822421394	0.103712205605348	0.0207424411210697	2.02842809574064	96.0341847890623	0.00654974489712699	5.32537494980867	6.86005284430202	6	0.2058
75	0.000154574726359707	303.093693708334	591.57310047102	0.134652549455927	4.4799862606267	693.185449388964	0.674219236686091	0.0893094607030272	731.303930357557	1.17410021094164	1.15979160500273	3.81713161006575	3.81713161006575	0.674219236686091	6	0.0782536185179364	0.00396680636094549	0.00991701590236373	0.00198340318047275	4.99755365583548	0.664555321767635	0.000148803243376958	6.42652110220394	0.581152149247272	6	0.2058
75	5.64496125622094e-05	8394.06357660428	632451.680393216	0.00993809938379324	0.224368760776185	39.2733007060074	0.117779516017143	159989.153086512	1.02292726804771	0.195244595098487	1.78374586104536	0.338523763399998	0.338523763399998	0.117779516017143	6	0.474675957401097	0.481892874351514	1.20473218587878	0.240946437175757	1.27665542480441	0.862295014665344	1.90372931440237	99.6228617144613	47.7632532207501	6	0.2058
75	0.000113534869341859	42668.4330336095	0.990827612770915	0.395294316483024	0.518944390813147	12.1507921775763	0.896845224261824	402.044784880492	17.8449459849643	0.0314180288714645	0.0806922737193708	0.00959348114035856	0.00959348114035856	0.896845224261824	6	50.6507644295595	0.0278328393868193	0.0695820984670483	0.0139164196934097	1.3391762487399	0.0365441807469872	3.90193093812411e-05	1.52976063227295	128.134309848431	6	0.2058
75	0.011833900543744	46.5919820970185	24.5190860274364	0.00547040939280359	13.7016730072878	10.6815650620949	0.0681695838810977	651.435250655107	45.2131700992239	0.272161536647785	0.935311707486254	0.0174162434405076	0.0174162434405076	0.0681695838810977	6	0.0383309560844906	0.133138509103985	0.332846272759961	0.0665692545519923	44.7320513269922	1.39767023819239	0.0272923211316967	181.801675010926	7.00696297701514	6	0.2058
75	0.00444958380913063	455.431964547713	9.57858126222616	0.057243145395571	1.05357741272398	2587.54568749548	0.44676837856049	902.245647190935	8.97508200482889	3.10672987345622	1.14795441244625	0.0332669516277678	0.0332669516277678	0.44676837856049	6	0.0165838373524866	0.385936651650965	0.964841629127413	0.192968325825483	2.65766558805661	0.749329045256102	0.00683611343390902	16.4693405313359	0.289708702026876	6	0.2058
75	0.000911156315320963	50.9923165928931	28.9559238532311	0.187966889488417	0.557462956540442	65.8087174811745	0.754820383350807	75.7746733468953	1.22517526941607	0.00112131742850292	3.77599031434545	0.00748233468347227	0.00748233468347227	0.754820383350807	6	9.16127369961695	0.0189083850844581	0.0472709627111452	0.00945419254222904	3.43898714992868	0.69114637200354	0.379219771522625	4.32008590833027	48.7387631116889	6	0.2058
75	0.000186146186248423	315.731909856599	14.6158593557457	0.97642010370199	0.190388447511821	751.718832439023	0.998187551452005	3.23891947998759	11.5994984845918	0.00369541603320963	0.570058397573357	0.066408689489	0.066408689489	0.998187551452005	6	2.09599859011357	0.859085312990966	2.14771328247742	0.429542656495483	33.9671652716055	0.0670386426418205	0.00478253969042577	0.0241493351157047	2.14661556246827	6	0.2058
75	1.68261335356613e-06	3126151.4215012	2.36953798681946	0.296992701730812	0.106628707399031	0.351937148876127	0.848913442411572	0.827080772346391	4.38545331046356	16.3301233884616	1.08175372250666	51.1329141778242	51.1329141778242	0.848913442411572	6	21.9407741022965	0.138593125505775	0.346482813764438	0.0692965627528876	33.5730393299209	0.0102891719238306	0.250442729160559	2.36708610741007	73.876475665665	6	0.2058
75	6.49251818523587e-05	30299.4545426263	947.37006696209	0.700736422235506	28.9879987613755	498485.248934166	0.968888473490146	2.79621648285208	3.20990142436377	0.00872160083801111	0.712477069390491	0.000149789047304858	0.000149789047304858	0.968888473490146	6	9.47780329145843	0.0145407975987867	0.0363519939969668	0.00727039879939336	15.7730415108341	0.000955380306394925	2.01785918427672e-06	0.427070105489559	13.5254897429509	6	0.2058
75	0.00699220961289304	117.206528764292	16.0962329705648	0.388639639565145	0.0858411782488018	0.00962401647734227	0.894233207479522	554.964705444742	7.48608128586006	0.202476991879825	1.45161058698711	0.00119672139937482	0.00119672139937482	0.894233207479522	6	12.3620680924996	0.0216401649331524	0.054100412332881	0.0108200824665762	2.16559650648482	0.0475038799751703	0.0390176512994853	1.57307772598523	31.8085620559235	6	0.2058
75	0.00632164702336941	727.757829104225	670.75913667655	0.931691407037151	0.0744520652598489	3359.79820583227	0.994517683321326	2600.52012260228	32.7672058900203	0.00146601210477189	0.127365055681809	0.978557627910009	0.978557627910009	0.994517683321326	6	10.4468678640952	0.0261165409230837	0.0652913523077093	0.0130582704615419	22.0836333877342	0.158121515219054	0.0175015626055454	0.0733167575088785	11.2127983420143	6	0.2058
75	0.00296836020735703	92.8563789920958	81.4401827265341	0.662704191264643	0.207157400954955	42.8830017971683	0.963142151844498	1514.82843670116	12.499613722653	2.01048788542705	0.0712969696770792	0.00178862695555335	0.00178862695555335	0.963142151844498	6	11.336436585068	0.164768977921165	0.411922444802912	0.0823844889605824	0.742478904837188	312.19301979045	0.0302226491546169	0.508968878092792	17.1063299953402	6	0.2058
75	0.000763213958806193	83.4538569281388	4.92918957968451	0.0866518270018304	2.90470098335331	2707.35470412926	0.557875666498379	70.3763617767555	1.78109973208148	1.45968209211334	0.301928393627731	0.0113684091030248	0.0113684091030248	0.557875666498379	6	0.288902825945195	0.0297536036196663	0.0743840090491657	0.0148768018098331	3.84502850597274	0.353517556185444	0.0241606577555452	10.5404375718342	3.334065027147	6	0.2058
75	0.0311815253495655	74.6472987252567	137.123110235677	0.213359761720769	0.759608109583157	700.772378151774	0.782955385273882	33.8311681631634	77.6821190735873	0.0763011789218644	0.0646033163427616	0.33674841606497	0.33674841606497	0.782955385273882	6	0.0305148120619353	0.019118475309899	0.0477961882747475	0.0095592376549495	7.71482746525664	1.51496586667868	0.010801643461908	3.68691937005784	0.143020463726759	6	0.2058
75	0.00111973967150904	56.0627503802695	3530.65947663226	0.905179774805542	5.45122301125942	855.486616856123	0.992185389663867	11.8751852098033	71.4194144856071	38.670328993969	10.8592447097303	2.23818296665978	2.23818296665978	0.992185389663867	6	1.35260859344769	0.194979748493756	0.48744937123439	0.097489874246878	167.446171070744	4.80265957973231	6.90462402862886e-06	0.104752920727629	1.49429829421262	6	0.2058
75	1.93633828872156e-05	10434.1066781872	0.362782341153076	0.249841772495583	10.5362125981464	84.4883405030597	0.815824129995014	92.5016063065064	9.32530391796287	0.0335794305633243	13.0447942705027	2.3965269287267	2.3965269287267	0.815824129995014	6	2.48345408330172	0.0687056968177304	0.171764242044326	0.0343528484088652	29.4567295399188	0.00164305487758047	0.0223474469105016	3.00253324338578	9.94010752683728	6	0.2058
75	0.00123770696018887	18137.0054605812	103742.84201504	0.190193287524656	1.52687434346264	1.25785643995949	0.757497698939003	7.31248616682245	2.68780320110714	0.070894826058407	0.012988193814563	0.0588126009378392	0.0588126009378392	0.757497698939003	6	20.4110025363603	0.0499280214400509	0.124820053600127	0.0249640107200255	8.04629721261268	1.88955471904766	0.000141224081485129	4.25780911100956	107.317155100514	6	0.2058
75	4.50963055884187e-05	50614.0940552758	0.274673541292359	0.105549574472905	1.75180632873853	3010.07863554584	0.61081404341106	525.366670282647	93.7992807459281	8.24699812328032	1.06574132640967	0.0147771153729411	0.0147771153729411	0.61081404341106	6	2.3527106024984	0.0564152188773372	0.141038047193343	0.0282076094386686	1.90118274083726	0.00157803368692978	0.00324786752645719	8.47422104725494	22.2901003082902	6	0.2058
75	0.0232532356096127	993.545323145352	24.0828230242741	0.5695812650682	22.8313528017822	840.192896129287	0.946236969394966	2568087.27084008	21.7339199470551	0.919008003416598	5.79381558238938	0.0635560039440617	0.0635560039440617	0.946236969394966	6	1.2406744939282	0.286660853998889	0.716652134997223	0.143330426999445	89.2669436684136	0.000486479688738697	15.3807370032371	0.755675724130889	2.17822209053811	6	0.2058
75	0.00908610783038097	63.846401914795	154.821555077734	0.249040512211727	3.07660438548389	2.34403269138665	0.815180202317341	140.349534466527	0.208869815105366	3.51837379835332	0.0836745860500666	0.0055097477263994	0.0055097477263994	0.815180202317341	6	35.7658283800678	0.0202723809611259	0.0506809524028147	0.0101361904805629	10.5881616161926	2.88969710104967	0.562424835676169	3.01541095108987	143.614498952125	6	0.2058
75	0.00028675384922276	55.3653277894736	106.998136308517	0.0155030489026796	0.399098289017375	3525.20371524968	0.173169324567002	1847.81413566813	8.08774346855179	28.6478794955156	0.693532523375991	0.271245256798756	0.271245256798756	0.173169324567002	6	0.0385558125526743	0.0275677818337876	0.068919454584469	0.0137838909168938	3.90008557086647	0.373475195425122	0.000631362235606942	63.5034409861894	2.486982579666	6	0.2058
75	0.024485504994802	4.39689566127329	0.2782087837349	0.245138469406359	1.28292847616865	4.40889569833022	0.811999169671314	11.5564946239928	7.13814615233334	0.441421508673075	0.626791451796131	0.0732209323741899	0.0732209323741899	0.811999169671314	6	14.6069761863568	0.0365867993648027	0.0914669984120067	0.0182933996824013	4.1011394967698	0.0163983421916111	0.00564819684518378	3.07932709387334	59.5866337165678	6	0.2058
75	0.0143385902848542	49.4982880339124	1.32657226641506	0.96518249355397	2.48202710330008	99.8122380814203	0.997295043730533	4.46959477619093	5.97002681801061	1.76252639139265	1.54484050043986	0.224711490582805	0.224711490582805	0.997295043730533	6	1.39724191070703	0.808804215054119	2.0220105376353	0.40440210752706	12.6419568369438	0.0660701201584311	0.730883528011251	0.0360734956120329	1.44764531064187	6	0.2058
75	0.00175673306480945	5735.7534786582	39.274060843582	0.197744566661379	0.576575330360946	335.783504964926	0.766260172277826	69.8947372891056	49.9284309591566	0.021516817098713	1.41492027954008	0.411043581434118	0.411043581434118	0.766260172277826	6	53.2176645026785	0.0173077234232863	0.0432693085582158	0.00865386171164316	2.01515431941975	0.00427308592113393	0.000101705048573663	4.0570289585373	269.123270495767	6	0.2058
75	0.000956027352897412	14.6938562199672	376.663634376007	0.569867470773089	0.757342138999094	60.0259173891618	0.94629633353098	2370356.23657933	10.3530067370634	0.937368413687912	2.32987972770757	0.0257097939218467	0.0257097939218467	0.94629633353098	6	0.931517675842417	0.132926357026048	0.33231589256512	0.0664631785130241	19.9395879313978	3.89610343156487	0.0577884655566383	0.754793967522639	1.63462159820898	6	0.2058
75	0.000123501796616632	51780.8020808067	20.8258858746818	0.408990772642785	0.0943205655005369	31464.3399918248	0.901998051596873	1596.02899170405	18.8969453281059	0.0668159210992015	26.1948241440855	0.00229495556723814	0.00229495556723814	0.901998051596873	6	2.70464314713599	0.0415222066077665	0.103805516519416	0.0207611033038833	47.8965592368857	140.806496141923	7.45217995689463e-07	1.44504293712613	6.61296862435145	6	0.2058
75	0.0031381103863292	803.484276341591	4529.46109158955	0.0519936020025989	2.42188849073521	1352.97142218974	0.421778542725185	22045.5738026301	27.7557747183023	14.966917424654	5.69758732746826	0.157849838892872	0.157849838892872	0.421778542725185	6	1.5179173892899	0.0723735569561291	0.180933892390323	0.0361867784780645	3.00144582251954	2.35737605087782e-05	0.00256120630091547	18.2331356452283	29.1943110464635	6	0.2058
75	0.00117930841696639	143.668439535751	1173.6019768719	0.0990512846834998	0.146890641219359	0.390783697724951	0.593861873682763	1329.86618664137	196.120905112113	0.163197209428073	0.426028410090674	1.09829225364896	1.09829225364896	0.593861873682763	6	0.0870995618336535	0.178206099743899	0.445515249359748	0.0891030498719496	184.033952693866	0.00205948438077833	0.0168669048647685	9.09578021320285	0.879338032938837	6	0.2058
75	0.000185400331012254	4653.81924922134	0.382631733255913	0.196237043190308	0.0572814163385997	13.6410473038487	0.764548942081169	306.730853741648	3.11778241735395	0.212779255087472	3.28265258717769	2.02734986745707	2.02734986745707	0.764548942081169	6	1.33742485687902	0.0214175063758165	0.0535437659395412	0.0107087531879082	5.77425702223984	0.000824262620010207	0.0424669806565363	4.09587784111798	6.81535369233018	6	0.2058
75	0.000956485282071194	18335.1766843529	4.90261194986923	0.235787456414564	70.135793293208	27445.339950894	0.804057396328077	177.763531048094	10.9281663486669	0.189667584126808	5.73031434585039	5.01722841254943	5.01722841254943	0.804057396328077	6	0.508445476707077	0.0192040443173726	0.0480101107934314	0.00960202215868629	118.449965511226	0.0588587897006565	0.479898504262595	3.2411077128793	2.15637203284098	6	0.2058
75	4.17917223473041e-05	330796.132633765	663.644778485124	0.17803132319614	2.78810570251188	1.63716911000464	0.74231222296826	9.71275816929277	41.7202270718127	0.000184858453026935	4.2217169565967	0.868188358128865	0.868188358128865	0.74231222296826	6	12.9258400444155	0.0113095754950861	0.0282739387377153	0.00565478774754306	24.813223141072	0.0431843466866006	0.0957568028821187	4.61698908960131	72.6043025034134	6	0.2058
75	0.019193882909293	115.497824780794	187.319172288636	0.0146299726566757	0.609922571657005	0.0387849441829524	0.164904323657112	614.701514278827	7.43232743754062	0.00647655636620914	0.851090901917708	0.131086524574641	0.131086524574641	0.164904323657112	6	0.277436661187387	0.15042984920675	0.376074623016874	0.0752149246033748	322.366769856045	0.0341552438458591	0.00847057284308998	67.3528276824014	18.9635802949222	6	0.2058
75	0.000509250969551176	7883.59639592802	187.802004788795	0.0194013704998157	1.38562458426535	5.00742692225306	0.208324357666658	26362.548483733	6.80326131721061	156.646804311884	0.0359427787718105	0.188008596377186	0.188008596377186	0.208324357666658	6	0.242662149296465	0.0319696395072253	0.0799240987680632	0.0159848197536126	1.96763983319084	0.0859897348592949	0.0038692421581417	50.5427505499932	12.5074746291129	6	0.2058
75	1.29788583181279e-05	1753.92634863261	70.5940433526232	0.865599245184638	0.181847432514389	0.634799664718881	0.988460354880271	311.579073033531	11.7290341254716	2.14191560551165	28.3648993277003	0.0803119589967627	0.0803119589967627	0.988460354880271	6	3.30794539107216	0.0902476192635322	0.22561904815883	0.0451238096317661	2.60821703103461	0.0084890941064587	0.048425510522119	0.155269029591971	3.82156686188716	6	0.2058
75	0.00119253198004715	9618.86802345703	14547.6344553078	0.0722685988127807	0.512756104143047	0.0941256313099167	0.508851949907499	617.251420140991	1.98080354135921	0.219848467006708	2.72232075383676	0.00324860606063207	0.00324860606063207	0.508851949907499	6	0.181871444308768	0.0781609446745047	0.195402361686262	0.0390804723372524	3.08074763817971	1.5258685230299	0.00977141271000298	12.8372684184815	2.51660399255733	6	0.2058
75	0.00416310001081356	9431.79738472742	20.0714008976029	0.0325422335143175	0.132806065810055	3.92627289050672	0.309091724360992	106.341725161732	17.6225761712883	0.111758667758954	17.8546028609344	0.000724627482580374	0.000724627482580374	0.309091724360992	6	0.351621847191712	0.0556507873309487	0.139126968327372	0.0278253936654744	7.21547104848782	35.7226569643625	0.0281745606411117	29.729298268972	10.805092620241	6	0.2058
75	0.00057117632096165	9039.43391513804	50093.0684421441	0.163158401697248	0.222751340444364	0.840513464839013	0.721688125428065	229.539538563881	2.18188542700702	0.110341230636069	8.93545232357469	0.202271303283366	0.202271303283366	0.721688125428065	6	11.1915194631974	0.0432198138054994	0.108049534513748	0.0216099069027497	29.3144070311985	0.00109239961756867	0.937731402084613	5.12901321413759	68.5929706762146	6	0.2058
75	0.00955327905242083	2.53223670059054	458.966551594783	0.558621334170872	1.01225464928121	9.09562096454311	0.943923734262765	4462.60372932193	133.933205283086	0.858814895712813	1.70707506999877	0.00332395477900341	0.00332395477900341	0.943923734262765	6	3.42658641129207	0.0344670600737708	0.0861676501844269	0.0172335300368854	0.507198477748954	24.6809145492572	0.00929555756031138	0.790121391414885	6.1340056343855	6	0.2058
75	0.00163753752450289	37.7456521189617	267.055734018766	0.138270844378636	12.345585615163	92.3497684801769	0.680927485001309	1886.35199872865	35.9582624569543	2.75910184161231	5.42835203435475	0.542878509193564	0.542878509193564	0.680927485001309	6	1.32613152840138	0.219233980582433	0.548084951456083	0.109616990291217	6.83276586307225	0.425994789375289	0.000391677016312649	6.23218263758943	9.59082541486439	6	0.2058
75	0.000535867067444764	2353.59624277722	2.13677984685211	0.207000934630659	1.32630795109771	10.7419078797751	0.776375033251652	14192.5443053411	3.01112410374663	0.00673850564737172	3.21445469991631	1.02505167622873	1.02505167622873	0.776375033251652	6	18.4208430303784	0.0791637749093691	0.197909437273423	0.0395818874546846	36.8936283122832	1.33829071265065	0.0114132676530212	3.83089606230159	88.9891780597306	6	0.2058
75	0.0909051009106437	24.0894671099912	31.139738352822	0.894523870302965	1.43625905871677	6354.59400678718	0.991212258468168	8579.66047565568	8.8626120588563	0.118409325867322	3.29181599856527	195.242175063517	195.242175063517	0.991212258468168	6	48.9504300580922	0.118558837550043	0.296397093875107	0.0592794187750214	28.2952923962972	0.0174872258715142	0.207347592844062	0.117913152682344	54.7223295913985	6	0.2058
75	2.40622979711367e-05	978414.96553004	494635.654056003	0.402248845401341	0.946690128501059	90.5393434918404	0.899498109449047	4970.09041569501	23.4480997076077	0.00263501895733039	4.34706488681929	1.21927570144849	1.21927570144849	0.899498109449047	6	0.25154020280328	0.00551196893860925	0.0137799223465231	0.00275598446930462	1.28744929194965	0.054658503460053	0.148239643187004	1.48602329486429	0.625334803763842	6	0.2058
75	6.29300104412266e-05	3835.00831163373	19.4574725581907	0.360725606664317	0.0764340875749726	9.27350345552395	0.882419860894324	2651.85760302983	41.3464143431028	0.0443828257082229	12.2034969381923	0.174610407867073	0.174610407867073	0.882419860894324	6	0.243456029936179	0.00702654924924332	0.0175663731231083	0.00351327462462166	17.8416598936961	9.43244846793462	0.00262132609919356	1.77219022305388	0.674906425932589	6	0.2058
75	0.000444105267508551	40.386300424886	49.3460397814663	0.90211843219067	0.928603494404669	60.424969369059	0.991907977111226	1315.77752597553	17.0232701382525	1.09047082247885	0.140375860961549	0.070998644544607	0.070998644544607	0.991907977111226	6	0.327776778110661	0.131520604759079	0.328801511897698	0.0657603023795395	5.61934247619756	0.0309876873468604	0.000151826643464656	0.10850190431387	0.363341182725532	6	0.2058
75	0.00159214887517705	64.7790717468119	0.735946148060477	0.00506475654157524	0.384552777426982	4.35097345044879	0.0634109795679827	11416.2093504926	4.91854867157735	0.0013744827253222	0.0414933915012576	0.00808996896358085	0.00808996896358085	0.0634109795679827	6	1.3291641186116	0.104595239212233	0.261488098030584	0.0522976196061167	36.5697901919384	0.0719271109435476	0.20119441906956	196.442856688424	262.433960586426	6	0.2058
75	0.000559812948209676	554.505928664717	12.5920209652513	0.157943998042718	9.07043980868861	29297.8763074472	0.713850272209447	6.03051719411493	18.2079357421128	6.2349533772469	0.496422094227806	0.107946975718555	0.107946975718555	0.713850272209447	6	18.9692328736734	0.00795228346534739	0.0198807086633685	0.00397614173267369	1.21847872497855	1.341179472555	0.12009105196581	5.33135802811283	120.101004841874	6	0.2058
75	0.0534311076087173	2.08040502011726	0.992652986325641	0.12308927081341	0.0324211396208784	556.857568781993	0.65118877645419	55.4648970872753	39.2724202301187	10.7304414648858	2.40616882823882	0.0782361546290173	0.0782361546290173	0.65118877645419	6	0.203353446245341	0.0865548806402797	0.216387201600699	0.0432774403201398	37.2111671676686	0.0088013424113241	0.000313986272060654	7.12418493822988	1.65208100512354	6	0.2058
75	0.173145896523582	27.1118521423522	3536.44846276717	0.0301638732482059	0.068057615092368	150.994991329331	0.292614834008966	229.026002561922	1.23027671712435	0.185392243760399	0.477578009231711	0.0389106537324032	0.0389106537324032	0.292614834008966	6	0.0178243515770591	0.25372624136531	0.634315603413274	0.126863120682655	615.038614467388	0.440183338445873	0.000746139174782173	32.1522411519045	0.590917201858991	6	0.2058
75	0.000713606282240055	308.052866332301	7904.8388184959	0.92621515431437	29.6350279380928	65.6865744558621	0.994045982260844	272471.591902058	16.2569834116979	0.480358033901719	0.629997785543908	0.0685432813249927	0.0685432813249927	0.994045982260844	6	2.70182120175585	0.884154905625085	2.21038726406271	0.442077452812542	16.8631756172672	0.111115580192395	0.22856339119827	0.0796627493535769	2.91705570694951	6	0.2058
75	2.70579358923033e-06	397227.077307592	253.927433204531	0.839063752931426	2.67961995161553	20.1579722636016	0.985783625083615	27.7829335020229	64.4581903806417	18.7497815541059	1.53881342955371	0.577393406598345	0.577393406598345	0.985783625083615	6	13.1967918148736	0.0201550631360159	0.0503876578400398	0.010077531568008	2.65272191858804	4.61971737699496	2.83623359561906e-06	0.191804551807075	15.7279965542167	6	0.2058
75	0.00022201360893074	83193.9258167422	114.436612381689	0.794019869136093	0.463093792696245	54.7857765999029	0.980868323524889	1234.01189817477	0.160665264503687	0.0261845443908363	0.309678234391406	0.316448032237198	0.316448032237198	0.980868323524889	6	1.02580352496062	0.116089068371088	0.290222670927719	0.0580445341855439	48.0701531707473	0.00145835337223102	0.000534838345994685	0.259414328117527	1.29191165716886	6	0.2058
75	0.000126891394187361	12775.8274359769	1.3760262191143	0.0469438367375397	5.59771911320332	1.96806589180221	0.395809173565438	261.223740836269	25.5349387972503	0.00783612994574036	0.461655356727428	0.426877071159558	0.426877071159558	0.395809173565438	6	2.49427470631875	0.0680384014754776	0.170096003688694	0.0340192007377388	15.0421281846645	0.00744896301420351	0.000195515767515061	20.3020509080019	53.1331667725435	6	0.2058
75	1.91009597420477e-05	43249.9712287234	49138.1955455874	0.281525953141557	0.378504941463828	5736.41869603124	0.839007125205492	119.163092007841	14.9103879812308	0.0037593314788424	0.816375889420404	0.00120244705082597	0.00120244705082597	0.839007125205492	6	1.12119677970043	0.0550584494510135	0.137646123627534	0.0275292247255067	124.992986557341	9.97691642400712	0.389830588912654	2.55207038228969	3.98256987389248	6	0.2058
75	0.00338928977098193	272.557733543236	55.5761056250374	0.0336162250496823	3.26822220186313	7139.99689834911	0.31630863526259	22273.2691742128	89.0939509933074	0.00687847416918669	0.1771538641411	0.543818034802466	0.543818034802466	0.31630863526259	6	1.88614284253992	0.107483801927137	0.268709504817842	0.0537419009635685	42.345123860934	0.00859228973617818	2.34151550705899	28.7475400203942	56.1081096926363	6	0.2058
75	0.0335521155336655	28.7152008516036	8.92220914446954	0.331401883583523	1.81023676148632	75.4137814546673	0.868288792660476	190.241732300888	54.447008271609	0.0169261369186274	24.5445645018714	0.024276352375528	0.024276352375528	0.868288792660476	6	0.312462699727298	0.0645431502509386	0.161357875627346	0.0322715751254693	21.027911426975	0.00184644191251651	0.279703005178731	2.01748435822625	0.942851308956269	6	0.2058
75	0.000181622758277875	1431.60652670121	655.123224957818	0.208326841665196	0.20074206063989	23.5330880990663	0.777770974660793	0.0269860121826932	16.2052620416074	0.683438579957603	0.0557915152883336	0.0155062256365188	0.0155062256365188	0.777770974660793	6	0.894598754582793	0.00632135014472446	0.0158033753618112	0.00316067507236223	2.28499916469784	0.0231560317734925	0.110130196591389	3.80014957269458	4.2942078295437	6	0.2058
75	0.00972757351642772	69.0879585242822	52022.3271014188	0.15713381802528	3.2001499399148	3.65182259865594	0.712601707417236	58.6529433756582	20.5772229102336	0.00766380878545295	4.39925723068469	0.0188051330112901	0.0188051330112901	0.712601707417236	6	0.161210259514864	0.129549726454894	0.323874316137234	0.0647748632274469	2447.33635923063	0.00273038180653834	0.066095407186617	5.36400243160336	1.025942483552	6	0.2058
75	0.00573310546022747	107.217329206775	232.781290243663	0.897208736915092	0.27978367169279	15.6574566838664	0.991459446400302	0.875720034166025	58.015571651389	0.0752529707320417	0.0468598575845868	1.85175860738728	1.85175860738728	0.991459446400302	6	1.26488307900221	0.0400047462919528	0.100011865729882	0.0200023731459764	25.6858035353967	0.657022354001646	0.00664488714196348	0.11456783561687	1.40979799567189	6	0.2058
75	6.80471506437325e-05	3533.43256343578	3.58360679624845	0.0756371644710838	0.412005253273894	2645.84259636316	0.521139170708664	339.413834385996	3.5958376685945	0.325324342544101	0.119678456982416	0.0231830090285542	0.0231830090285542	0.521139170708664	6	0.755367213076616	0.13334717871961	0.333367946799026	0.0666735893598052	4.44657771212875	0.426630106163447	0.000395661864028081	12.2210138626006	9.98672039543993	6	0.2058
75	0.00059795468605175	1020.31673293517	39.836633815858	0.312843346867074	8.3070951249069	0.186530032067647	0.858258981735664	18.5009913700025	6.95944973882988	0.00235907165931796	6.77671048074989	0.00954374832988685	0.00954374832988685	0.858258981735664	6	30.0997097596187	0.0319150023382138	0.0797875058455345	0.0159575011691069	21.9279792940984	0.0581068470536829	0.00412119325216052	2.19648798676514	96.2133606517386	6	0.2058
75	0.000434460851880173	867.496030530563	84548.7106992964	0.701809217396871	0.825025664846855	159.096051014387	0.969042468981495	79.3441506084353	5.85626606565269	24.393014551103	1.26430558614974	0.0411721137879603	0.0411721137879603	0.969042468981495	6	0.271577131378241	0.462470441115208	1.15617610278802	0.231235220557604	13.2120440466653	32.4211594736557	0.000948346941428522	0.424888666622488	0.386967176614703	6	0.2058
75	0.00213385640046101	945.321882936978	0.167926162557899	0.508235774507207	0.658538567584949	566.941966978853	0.932182612262657	184555.788476736	2.64961777028951	16.6835923490761	3.22872107674336	27.4059278938648	27.4059278938648	0.932182612262657	6	20.9009453151351	0.0854024134690025	0.213506033672506	0.0427012067345013	9.89045155463298	0.0203259751088094	0.00339073639077932	0.967590732804305	41.1245063089094	6	0.2058
75	0.00294442684445947	47.8852807724822	213.317845903879	0.797528779206025	0.267380312404828	444.697809652615	0.981269321143561	212.050945045031	18.3012483279132	0.000404799662830267	2.3709865095702	0.157260318636927	0.157260318636927	0.981269321143561	6	0.0496901408345714	0.0305043184373209	0.0762607960933022	0.0152521592186604	54.975452322726	53.9142645597887	5.26009714998458e-06	0.253873247051404	0.0623051382346856	6	0.2058
75	0.000565636515656999	968.752564315335	868.494535227614	0.11508423466153	0.527182092055162	28.952157482838	0.633656574064909	332614.468295034	11.092433919977	0.0367805885837096	1.76871681368344	2.76241885871294	2.76241885871294	0.633656574064909	6	0.681591667415134	0.0850662493830511	0.212665623457628	0.0425331246915255	126.073022573108	0.00396032225319357	0.000208933310322239	7.6892874853021	5.92254594575651	6	0.2058
75	0.0200052834798088	156.274567831926	523.508677133272	0.191106631738896	0.823006549063853	13.4043815287464	0.758583365672753	282.272325777417	61.5847316459086	0.0537002880908843	0.570237599114598	0.370474881433785	0.370474881433785	0.758583365672753	6	16.1707120691295	0.0431817201106743	0.107954300276686	0.0215908600553372	25.6171536731896	0.00429973401467102	0.674857325397865	4.2326807861188	84.6161743419931	6	0.2058
75	0.0186801494048083	597.951116325413	1.49491873503893	0.518417352346255	7.78212922929367	3.73841765267803	0.934714232373266	1719.27892506138	0.593413970439092	0.341970278793955	1.71803502939688	0.0517471489362245	0.0517471489362245	0.934714232373266	6	58.7066788719058	0.0191806284192691	0.0479515710481728	0.00959031420963457	4.87896650085947	0.000542285870529556	0.45807076722014	0.928947778221922	113.24211777675	6	0.2058
75	0.0468839901802943	8.00121383608382	596.23293384738	0.788921854992824	2.47664275953336	94.4095724639039	0.980279961177347	31.2759702911054	2.96970378034499	0.00350133074157814	0.0542746288346824	1.14392324963902	1.14392324963902	0.980279961177347	6	22.9669594957182	0.00883896799689101	0.0220974199922275	0.0044194839984455	7.9186710347281	15.5590674730209	0.00150092370033326	0.267552665287865	29.1118307223561	6	0.2058
75	0.00879181997450998	16.2776521173677	3950.43365724025	0.900807920688977	7.81777780174294	0.2776296889076	0.991788692621035	25.5026076651809	20.0995360256542	0.0531558554674129	0.0881987655405878	3.99007060481993	3.99007060481993	0.991788692621035	6	0.751482438108993	0.0977552743353967	0.244388185838492	0.0488776371676983	3.7627807545612	0.00197216702130225	1.53079924783564e-06	0.110114572743939	0.834231605705939	6	0.2058
75	0.185254295588369	20.1557264365164	66.1904767543118	0.608560864818991	0.877821859148826	140.348808217471	0.953868549368254	51226.8926765866	263.210697401023	2.78206968919985	0.155629775002324	10.5767588481698	10.5767588481698	0.953868549368254	6	0.435143285960477	0.00781560252850135	0.0195390063212534	0.00390780126425067	21.9048439068491	1.58747137901543	0.0669795500941257	0.643221011751122	0.715036590612684	6	0.2058
75	0.000661512113658645	278.091971625538	157.665223658724	0.456858786870215	0.514113515983177	1.77886502487526	0.917946605030077	20334.5507265307	20.3755191189582	5.65996836187003	1.40622309759011	0.43921831599786	0.43921831599786	0.917946605030077	6	4.01472333009583	0.0596899000493807	0.149224750123452	0.0298449500246903	3.92753120785137	29.255997189463	0.00196519743787618	1.18886016585269	8.78766797416625	6	0.2058
75	0.000177667437052944	85.7227999172342	258261.806659555	0.422995945347336	0.352060435578	155.966027190373	0.906977592112177	2.55246489617561	6.32328692208555	0.419989951451791	1.30229255079997	0.125410407945858	0.125410407945858	0.906977592112177	6	0.548293783119576	0.574427827781146	1.43606956945286	0.287213913890573	0.194280838703426	0.00571002232016278	0.0251576023526766	1.36408885474982	1.2962152218016	6	0.2058
75	4.84132849184761e-05	355319.555524913	34995.979248859	0.192595739897581	0.776790282325597	30799.6658629243	0.760337901020785	3.8824910822771	1.24121204441551	0.606341358606011	1.0134205771407	0.0613074249912236	0.0613074249912236	0.760337901020785	6	150.880110341166	0.0464785717513019	0.116196429378255	0.0232392858756509	0.354390661893834	0.00645480538821218	0.286032189575112	4.19222284216556	783.403155341861	6	0.2058
75	0.0304252053859279	350.343037266777	41.2993198452876	0.133730054043498	2.15063976442732	2.43228680983078	0.67247283212664	2776.82352022895	7.40424465135563	0.0210723820116732	0.489402289132079	0.234692403722068	0.234692403722068	0.67247283212664	6	1.50938763492807	0.052038030666242	0.130095076665605	0.026019015333121	3.20646912847333	0.249217180420594	3.23751636120383e-06	6.47775066085545	11.2868243845704	6	0.2058
75	0.000141099644166431	7873.47602953321	3813.51701444042	0.948722406629446	3.17394415540153	1.75926528279857	0.995952605775632	6.76009473614583	92.8448204099786	0.0422865270668718	6.35395624916054	1.89210333982952	1.89210333982952	0.995952605775632	6	1.43422582350032	0.026536894003603	0.0663422350090075	0.0132684470018015	246.299295816627	0.00889405025239496	0.0241701116705762	0.0540491012041434	1.51174444018428	6	0.2058
75	0.00213104145643355	293559.313419147	4.25454836016493	0.454690015148867	0.341397589480882	0.207113336748342	0.917285627326328	25565.0908671888	2.38063780297498	10.1325082626563	0.814037920372334	10.5534942370927	10.5534942370927	0.917285627326328	6	0.550760085608804	0.0200126969477081	0.0500317423692704	0.0100063484738541	9.49732948161604	0.0215209365086294	0.00123862272459169	1.19930054912817	1.21128695871732	6	0.2058
75	0.00404253453196035	1098.03702995874	195.345229213859	0.3052178761495	3.61481774453377	1.37671231971768	0.853858679755781	1057.05445128855	4.86252334726851	0.239743036154086	0.423082917432358	3.37251338349172	3.37251338349172	0.853858679755781	6	8.68870269722867	0.00321905024826169	0.00804762562065422	0.00160952512413084	437.491335680004	0.564903565397638	4.15934163110972e-05	2.27634807179573	28.4672143284715	6	0.2058
75	0.00345968949423802	122.777546377489	320.540432313408	0.0450821559897363	39.5952206603304	3205.60046835226	0.385711558372111	38062.9472392679	251.047031236424	0.018684147197499	3.7906176528426	0.0939953488053497	0.0939953488053497	0.385711558372111	6	0.132434295670304	0.0213470325106153	0.0533675812765381	0.0106735162553076	113.677709173316	0.37274744650542	0.000104701940333882	21.1817252978688	2.93762116657541	6	0.2058
75	0.000578140204608885	133.037371045997	4938.92218647205	0.853643469566022	7.09847981182389	0.217640775382113	0.987273140084272	7806094.73638662	40.4948087778423	50.8604030387823	0.0518090188410822	0.0987688720104591	0.0987688720104591	0.987273140084272	6	1.4817208727264	0.114452676862776	0.286131692156941	0.0572263384313882	27.8091127251698	90.8326896962614	9.93834046739123e-05	0.171449247433923	1.73576080126247	6	0.2058
75	5.89685121869492e-06	114786.52333757	12008.5072044851	0.653809902751745	9.84969676851166	289.005075287257	0.96171252063364	13242.5073795863	10.191895184874	0.0260736866215314	1.32412290192774	1.14036689221535	1.14036689221535	0.96171252063364	6	7.29132668038909	0.0219137961487639	0.0547844903719098	0.010956898074382	5.60463572651878	16.2229461973917	0.497093565137104	0.529496564354893	11.1520591072443	6	0.2058
75	0.000378478668198269	376.85796984531	359.678393479581	0.190047454155776	0.344080403492619	230.067055398811	0.757323674245674	43.9420054258678	31.3969452470575	9.08964349217804	1.25192325749989	0.0079143749446703	0.0079143749446703	0.757323674245674	6	0.710305050865756	0.0786918738030962	0.19672968450774	0.0393459369015481	71.4684482973107	0.00049811354861721	0.00433768880541323	4.26184370341699	3.73751415940326	6	0.2058
75	0.0105635417926624	15.9882296810375	48302.6278898629	0.317293469273054	0.201651424164216	12268.5720483942	0.860749141517023	32.7109310625225	160.036146960596	1.39634001841344	3.77079817042633	0.00468702984538811	0.00468702984538811	0.860749141517023	6	1.69195495886994	0.00356533009712221	0.00891332524280553	0.00178266504856111	9.94917832448823	7.95945093070844	0.00363596585891241	2.15165642170665	5.33246071136086	6	0.2058
75	0.000655896904546306	850.339995448619	341.415927421412	0.0121168749551542	28.6947029628327	14006.57375278	0.140251669954362	22.9640086352068	6.71139646277161	0.700877263083239	0.0917367574508206	0.511133851295754	0.511133851295754	0.140251669954362	6	0.0930128202630876	0.0648489496491407	0.162122374122852	0.0324244748245704	198.205682190701	0.0635218995612192	0.00483973859526766	81.5295304029381	7.6763043777655	6	0.2058
75	0.000846755199470295	2350.22011052236	1549.68955611628	0.0913853695121351	1.53141516474902	0.164933011768252	0.572223399164689	23131.8802003359	21.9151910222245	0.0664654755889379	2.04516103873455	0.394715260979274	0.394715260979274	0.572223399164689	6	0.0070584812009268	0.0167969673410746	0.0419924183526865	0.0083984836705373	2.543467687843	0.00326768466191446	0.000663588374711871	9.94267064124755	0.0772386350091794	6	0.2058
75	0.00855103240784277	1217.78389177265	379.290327188924	0.00493263435001303	0.0605706327911087	351.197256910372	0.0618514242019023	84.7757877345713	20.8850882543323	3.95790176752758	2.99836896595143	1.59568690237191	1.59568690237191	0.0618514242019023	6	0.0156961882270939	0.164103889336911	0.410259723342277	0.0820519446684554	43.0459577472671	0.86414581434949	0.000173202514769935	201.73142686876	3.18211063567937	6	0.2058
75	0.0525567624376234	30.0150228075256	5976.90934483773	0.273415678922267	3.27319304578191	4.39335678426181	0.833467297499742	12474.8837891596	42.9146243866632	0.000706429632117619	0.375700725843088	0.0822489768073346	0.0822489768073346	0.833467297499742	6	2.9292489320708	0.0715409906396537	0.178852476599134	0.0357704953198269	2.54327026490651	0.110402416348436	0.0303988549648856	2.65743473066993	10.7135367789335	6	0.2058
75	0.0118673320753826	7.5619912759414	1336214.89483081	0.0715980843304211	7.88749634475414	29441.3721530452	0.506341563895562	3889.43193060039	1.15440470857257	0.00657134747952188	25.342671435313	9.36139037447617	9.36139037447617	0.506341563895562	6	0.348430262244589	0.0644260277149787	0.161065069287447	0.0322130138574893	29.6094712504446	0.000906286754095622	9.11533331854879e-05	12.9668541323684	4.86647464807303	6	0.2058
75	0.00162935781471172	40072.1269482269	2879.25014482722	0.690438909805279	3.28153581544017	1.33079615292415	0.967388528069069	10467.3352624383	3.73337478861394	0.0834720736975359	1.32961753533722	0.50527968717624	0.50527968717624	0.967388528069069	6	17.9551297666569	0.0252919881416225	0.0632299703540561	0.0126459940708112	61.6662452821027	0.434635169294801	0.592637843502002	0.448354062609283	26.0053851422144	6	0.2058
75	0.000120698758668672	1262.44013144803	11.147949510166	0.338228193686333	14.3046864871704	2656.21715436249	0.871754789250262	3.39215033389091	10.5678145419923	0.32709324323246	17.8058509305681	0.00543093910997984	0.00543093910997984	0.871754789250262	6	12.1203899739342	0.111540171999412	0.27885042999853	0.0557700859997059	1.16289501270735	2.97654506487769	0.222771114807244	1.95658380545113	35.834948712686	6	0.2058
75	4.21235357482892e-05	192970.671111499	2.99517167978563	0.232139141028351	10.2344166600028	0.292146110763001	0.800830394123111	64531.644880774	39.6546389116242	0.272021786466883	0.604558393758927	0.0118285095334741	0.0118285095334741	0.800830394123111	6	1.19039234553696	0.00821321202083164	0.0205330300520791	0.00410660601041582	23.4477028439682	0.0334908672232194	0.00616377346193166	3.30776126580855	5.12792603721909	6	0.2058
75	0.00270254035322126	819.703006442358	471.367865578681	0.284420497810424	1.30879091933607	1914.7209417994	0.840924787320285	136.86622661934	1.15915190037812	0.0719639686535528	2.056794551096	0.473634041313383	0.473634041313383	0.840924787320285	6	0.485340425118858	0.0458128584275393	0.114532146068848	0.0229064292137697	143.410179293099	324.094213457518	192.939903882174	2.51592099619534	1.70641859097776	6	0.2058
75	0.0111120403180397	442.760126282838	27.2387129323364	0.84002293406569	0.354959343077822	1110.0250673971	0.985883067092948	22.4465239578308	58.636076663893	0.0705683299562514	0.256810826000275	0.559677657921177	0.559677657921177	0.985883067092948	6	1.02094974762776	0.0736958495943752	0.184239623985938	0.0368479247971876	28.8645252908681	0.000230406644093633	0.00114789834371706	0.19044368843601	1.2153831832738	6	0.2058
75	0.00198042635546814	2402.95547993847	0.562410321832494	0.316448182430325	8.26613041698207	2300.40079022959	0.860280430274026	29.5880414424718	2.28960393471487	0.953562045369371	16.3533016135362	0.0438166541029035	0.0438166541029035	0.860280430274026	6	15.7998875171258	0.00549574507212217	0.0137393626803054	0.00274787253606109	12.2855030558171	5.34344909682389	0.115426186621354	2.16007503130525	49.9288300403006	6	0.2058
75	0.00489585940055031	155.183298651765	28.7538255555021	0.904331923188424	0.275495875705828	3417.03666657927	0.992108731642052	22285.058275549	60.5270405730781	0.0199961336318557	0.681498058977403	0.553422350719448	0.553422350719448	0.992108731642052	6	36.1746227776863	0.01898376085146	0.0474594021286499	0.00949188042572998	26.164076341082	0.000550520698534171	0.0159915743874673	0.105788675992191	40.0014882258547	6	0.2058
75	0.00234592127633149	6188.83372003569	1305.43818629452	0.382810522737252	11.9529503746523	93.4418802814175	0.891883687346408	15.9372561817612	3.25036231201767	0.000108605008779432	6.81381496184199	0.0155216911952182	0.0155216911952182	0.891883687346408	6	10.6884780086533	0.0144009663934446	0.0360024159836114	0.00720048319672228	7.61564215559707	48.9565930183054	0.0774221065912402	1.61225839052069	27.9210663600006	6	0.2058
75	1.77499573507386e-06	754767.77167838	136.920390652204	0.118961202966583	1.59584418521334	30.28783995471	0.642322733335679	52.2828991967752	2.9307272892194	0.1945432529802	1.69627599319582	409.145283871972	409.145283871972	0.642322733335679	6	0.264287371279515	0.0134764419092015	0.0336911047730036	0.00673822095460073	39.9236550941219	0.251304862013722	0.00602818137204322	7.40610194805201	2.22162658655828	6	0.2058
75	0.000174177018601324	243677.035641592	1805.17851933546	0.294788649652712	0.368049894427516	569.247232721217	0.847551548718875	955.457441711546	21.4639872979662	3.65344170046275	1.1102471361765	0.0504688646380664	0.0504688646380664	0.847551548718875	6	11.3187889742528	0.187978102709461	0.469945256773653	0.0939890513547305	8.2079460536942	0.0544497391470062	0.0106047012153037	2.39226086614288	38.3962848894871	6	0.2058
75	0.000884751812708613	3643.0639120154	159.614311539714	0.00424755644959845	9.59321068627854	32.7749619942394	0.0536875953494144	4900.0265374354	2.13136255694829	5.45233529878974	12.6967491357466	0.00611329848756863	0.00611329848756863	0.0536875953494144	6	0.273129733827814	0.122226010569795	0.305565026424487	0.0611130052848975	25.1528168532471	0.0107214706645519	0.0171448845442988	234.429478540429	64.3027908089685	6	0.2058
75	4.78284627696187e-05	186169.293726306	17.1315388958659	0.702472224902567	1.66688891099815	0.944574721507069	0.969137430304565	154.802007863003	10.978220525868	0.0709233818371623	1.75224143777444	0.6347691899566	0.6347691899566	0.969137430304565	6	1.44773069825845	0.141791154155599	0.354477885388998	0.0708955770777996	22.5282572702612	0.00200249507037053	0.242522565869015	0.423543827855543	2.06090809990282	6	0.2058
75	0.000498137521103182	2146.60713444	4813.53583643168	0.324187226545516	85.7406913094205	84.5997753191785	0.864498770460381	0.359189500559889	9.03855406198454	0.155898707302522	0.132502199715866	0.184554000919905	0.184554000919905	0.864498770460381	6	1.71117415375614	0.0986083583505574	0.246520895876393	0.0493041791752787	3.50145543993475	93.0360000593078	0.00102954846138496	2.08463726549571	5.27835156242929	6	0.2058
75	0.000583453393444778	1930.09322417518	0.167103833170666	0.122561198300598	1.91369116662811	0.304118877038268	0.650074638795704	39483.4881083547	0.508924414887045	33.481173729342	0.180006851158846	0.0252818221462641	0.0252818221462641	0.650074638795704	6	6.18458419682033	0.00434667176229984	0.0108666794057496	0.00217333588114992	176.864395050383	1.69039418218518	0.000177628024360092	7.15918915501598	50.4611923069797	6	0.2058
75	0.00292664934274924	455.73707203101	132648.483357779	0.00364361049465133	4.45652106861181	28350.2487594379	0.0463813729929243	77.8342044687058	1.31409750405547	0.0213346243887199	0.496045403525568	0.0147965794259137	0.0147965794259137	0.0463813729929243	6	1.92504792357883	0.712801056279057	1.78200264069764	0.356400528139528	1.13251561553053	0.0949609201923665	0.00289142149819121	273.453046358265	528.335267011863	6	0.2058
75	0.000274263301555076	3202.26800031873	9.1709888073733	0.275304465619197	0.104124862540082	433.837690685106	0.834779966366977	2.43379339849151	14.6462436279858	0.122787386999957	22.0078741671224	1.27927116766948	1.27927116766948	0.834779966366977	6	0.177848438064626	0.0347569776925626	0.0868924442314064	0.0173784888462813	8.16489733008569	103.088106204044	0.0261132037800101	2.63234209714276	0.646006368493227	6	0.2058
75	0.000244470346670635	91701.1107307295	35.694805606692	0.406763047948553	0.710858379587062	2.37991976726143	0.901179639865759	17.3763279550056	2.05493042094393	1.00618260743228	0.0468493202767568	0.00114684632759768	0.00114684632759768	0.901179639865759	6	3.81981515607812	0.0138444403216741	0.0346111008041853	0.00692222016083706	0.205521454388552	5.50630926475467	0.00683989663362228	1.45843373689756	9.39076244841506	6	0.2058
75	0.208120289491224	2.77749042483316	753.709300844518	0.270930604074619	0.129022007075643	1387.13873834847	0.831718774211005	13.6119243131399	3.00663750150574	0.0212203391135622	0.889861814218401	0.00220984673390903	0.00220984673390903	0.831718774211005	6	3.49682434697415	0.0386484017401004	0.0966210043502511	0.0193242008700502	36.6129974801534	341.733006663584	9.17422934695633	2.69098206315807	12.906715942696	6	0.2058
75	1.36082711952772e-05	67790.236298062	0.00240499713340673	0.373303767067094	1.47355639734226	80774.2632712163	0.887922569459932	2.14613075066013	9.1343712009327	0.0393947826005676	37.9724282498798	38.3065167982119	38.3065167982119	0.887922569459932	6	2.12977925158753	0.0172702527324329	0.0431756318310823	0.00863512636621647	32.0728644162453	3.74636071830662	0.000361217033718687	1.67878357579036	5.70521767921176	6	0.2058
75	0.00121478268484456	2509.18934611324	10.2608507093251	0.0301649674409862	0.067001749273255	0.805838708094757	0.292622576066669	3.53098315635914	2.43076529068748	1.33139489649894	1.9742032206986	0.233371534342999	0.233371534342999	0.292622576066669	6	0.287853595344949	0.0328402229537211	0.0821005573843028	0.0164201114768606	7.71181099092336	1.75771462394061	0.00424482914948526	32.1510385998715	9.54264565039219	6	0.2058
75	0.00356978686867812	31.240275225775	34.3291640445014	0.839767732602843	2.83522605985271	172276.307207816	0.985856629594398	0.441988077455404	77.7669559834616	0.016247074409503	6.83438414719154	8.71395270235474	8.71395270235474	0.985856629594398	6	1.51391870232389	0.0458404590729149	0.114601147682287	0.0229202295364575	2.61897707424379	0.0327523009397012	0.375258561748239	0.190805458671912	1.80278265471278	6	0.2058
75	5.08963078607008e-05	22870.0621796506	0.0779629459442343	0.118896846309643	0.573953253873132	63.6922294672195	0.642181616992092	136.152883106712	0.338872877851025	0.910325439368185	15.7997055078812	0.000147431442862472	0.000147431442862472	0.642181616992092	6	0.742817407371983	0.00320607995526037	0.00801519988815094	0.00160303997763019	491.388025521926	0.00825669590890644	5.65148828405302	7.41065201507283	6.24757872414434	6	0.2058
75	0.0372410708960889	1.65951930708015	312.970808932416	0.018389150569898	0.419925126123363	5.30498905952925	0.199460434612318	111.596379169116	56.4600462462018	0.00321544210215225	4.68737102404051	0.302712457014891	0.302712457014891	0.199460434612318	6	0.175378913922788	0.349398800548149	0.873497001370373	0.174699400274075	5.37413577359471	2.44444062291961	0.0869390962720798	53.3798908056657	9.53708618873745	6	0.2058
75	0.0359140123092711	34.9602290385958	6.42025881074565	0.386388889962423	0.139076812170777	0.224676577201463	0.893332947464919	276.071822497888	55.2627135626	0.000195497977050923	2.653009878587	0.0135773353319862	0.0135773353319862	0.893332947464919	6	0.196611046145708	0.0195444414504589	0.0488611036261472	0.00977222072522945	4.58814813442812	5.68385627456896	0.167078517286049	1.58806613227739	0.508842389761334	6	0.2058
75	0.00198088581007708	205669.758876421	192.54506724111	0.0982382496350278	0.0206168154173685	0.751628537004671	0.591654527070682	499.480037712358	1.38045217070545	1.59259197780898	0.082108918513971	0.864302700392684	0.864302700392684	0.591654527070682	6	1.234672916698	0.0148359825425987	0.0370899563564969	0.00741799127129937	28.273084371286	0.0344439333419018	0.00291943263370531	9.17933446203668	12.5681485702873	6	0.2058
75	0.00480617371360978	17.2433947562149	10.4096292895552	0.00733915179892662	4.10808540233452	693.266526980442	0.0895288127002692	2143.51961724831	64.3404627694541	0.121990624540438	0.0447645859594008	18.9782341886034	18.9782341886034	0.0895288127002692	6	0.0229068107863457	0.0742848118141898	0.185712029535474	0.0371424059070949	16.2723255301456	0.284111673979831	0.0557257327727545	135.255527531976	3.1211795877687	6	0.2058
75	0.000129892374919516	14899.7353585185	2168.12973357413	0.739404058692456	0.915638981464953	1184.17606490369	0.974184798183272	139.256533912467	0.366675321252013	0.0434938118338123	0.157395840358047	0.109220738368794	0.109220738368794	0.974184798183272	6	2.18804450308568	0.0906097847229007	0.226524461807252	0.0453048923614504	50.9352326173124	0.0119663621172261	0.0293636952926106	0.35244050697852	2.95920001704476	6	0.2058
75	0.0323436443404498	10.3119666895297	276.814630561054	0.247743675781738	1.19552215458132	12.1483472567432	0.814131362678713	217.0549015718	1.57025784688848	0.0323405443642467	1.05599557357849	8.96157098337922	8.96157098337922	0.814131362678713	6	0.539116264446544	0.0136536357555523	0.0341340893888807	0.00682681787777614	116.671094856106	1.03687396158432	0.0116366376298939	3.03642997886654	2.17610505190657	6	0.2058
75	0.0050260341721616	62.862502499003	262.905726549189	0.35830597569896	0.216696387455957	1405.15271724587	0.881325204209041	11518.6321159848	5.03587949355916	5.68159470124385	0.800636246042289	0.0307433424721092	0.0307433424721092	0.881325204209041	6	11.7658114141869	0.00980902711212737	0.0245225677803184	0.00490451355606368	116.420548994315	0.142534608049675	0.128379474499664	1.79091075176534	32.8373295790975	6	0.2058
75	0.00040366038613156	394.285212084505	5.38554871179022	0.414093733513339	1.08284671751093	31.5119420992718	0.903845013744294	29.9094654704593	71.2931680089306	0.00472119087226406	8.04370488085561	20.168838655417	20.168838655417	0.903845013744294	6	9.35459847580165	0.0189763260780974	0.0474408151952434	0.00948816303904868	14.0243527042176	0.0335541627804068	2.0706487875066	1.41491217825393	22.5905337818891	6	0.2058
75	0.00170919778113201	419.744790068182	627.656237623079	0.270936723664304	4.06743531441499	40.3585525739205	0.831723110318067	42855.8857410485	3.36950429844952	5.08570183473816	1.2622747714861	9.56598979752549	9.56598979752549	0.831723110318067	6	1.56812507789809	0.0253854749215206	0.0634636873038015	0.0126927374607603	3.48032616782906	0.435827417968438	0.13455021501491	2.6908986957376	5.7877908047675	6	0.2058
75	0.010735979428672	13.8381453727455	4.6356113964058	0.982949001526053	0.397114419767938	19748.5191977774	0.998697429851901	212.111126604028	1.64020236657696	0.00553174173634413	0.256997025232482	0.202318965233009	0.202318965233009	0.998697429851901	6	0.73782561763164	0.253113825336075	0.632784563340188	0.126556912668038	2.0043451724192	0.0175461727611945	0.327642203447646	0.0173467783653828	0.750624515092997	6	0.2058
75	0.00243045997693275	775.051732659605	13.2270605101144	0.26332564801338	3.8300891621457	0.357086969077182	0.826211186566398	169.970359100966	2.87025132479241	0.119932371689384	0.433847836447426	1.2076371803471	1.2076371803471	0.826211186566398	6	29.2144122153804	0.0431573904697074	0.107893476174269	0.0215786952348537	24.9301924613539	1.3365562588261	0.115759028462954	2.79757918586491	110.944043756406	6	0.2058
75	0.00271421381145692	1112.11110434764	6.97631385123625	0.0150362528365117	1.11505062196266	0.0634330048774629	0.16876902232974	1741.92032587504	90.3110201785822	0.0922516306948441	0.0449054499087226	0.372544197779998	0.372544197779998	0.16876902232974	6	0.0722776805303939	0.0258384160126372	0.0645960400315929	0.0129192080063186	14.1692499075048	0.594280776195907	0.00177837526486314	65.5059314227381	4.80689446474894	6	0.2058
75	0.00204061983927394	18.2169691160099	26.4848439935632	0.507900941593351	3.94131457330887	41.7929324621932	0.932097871032214	7457.04316665125	49.7452989848051	1.36112394940466	11.6395122666672	0.367298546593391	0.367298546593391	0.932097871032214	6	8.00816161109432	0.237358383331177	0.593395958327944	0.118679191665589	93.2059849017893	0.108302591587289	0.00153171553095136	0.968887863965894	15.7671722087612	6	0.2058
75	0.00134717389389389	2113.66655016167	331.831461615528	0.844905790025779	71.2843360602858	2489.88933838284	0.986386098606451	23028.8960126884	1.05950068249708	0.000446204076182547	0.0648580898238373	0.200241111551485	0.200241111551485	0.986386098606451	6	14.9171040014308	0.0351040618467193	0.0877601546167984	0.0175520309233597	0.551557257445199	0.0105845265810093	4.05892580450273e-05	0.183563909497518	17.6553459303145	6	0.2058
75	2.76843652421234e-05	16607.3243293619	13.7559964292793	0.275948400315721	6.77293246923972	4.092384225949	0.835224315355438	22747.6881501331	1.29493301320035	0.0800153746583983	4.91596749206941	1.68713216791561	1.68713216791561	0.835224315355438	6	0.711215225445666	0.0305806220964115	0.0764515552410288	0.0152903110482058	85.0190329924523	0.330072914538452	0.000217941561618542	2.62386590701692	2.5773486080439	6	0.2058
75	0.00112327161809668	167.337014124953	2911.55287296276	0.819653527901967	0.118165968931639	0.031456665775723	0.983725795926676	10.2954374708876	5.11437955846063	0.119642574110079	6.84298606658833	0.0788265007218771	0.0788265007218771	0.983725795926676	6	2.57584946309395	0.00656789543554297	0.0164197385888574	0.00328394771777148	24.3756993698294	0.505783307382241	0.00351198646600322	0.220027689699157	3.14260766947132	6	0.2058
75	0.0231080022467866	1181.02650815533	0.847539516413778	0.0685779410672725	0.0218342257921668	10752.3521413817	0.494755803702235	4089.14879538417	5.83045709659255	1.28862398007572	8.40615451177978	0.0288363622732964	0.0288363622732964	0.494755803702235	6	1.04258751837199	0.433308849666448	1.08327212416612	0.216654424833224	66.6356864738751	0.973212126157739	0.00111226958595017	13.5819484288546	15.2029574254679	6	0.2058
75	0.00147664145149334	25663.2909982914	7.15269803322847	0.759182453285041	0.0610688927150046	15.0627950768304	0.976705470388603	168322.655306779	11.6405039902907	8.85715666720621	1.36360524059057	0.623379733601671	0.623379733601671	0.976705470388603	6	13.1509400547855	0.0667087452405081	0.16677186310127	0.033354372620254	0.801852139838346	0.0436708244853435	3.5945690408063e-07	0.317206418131666	17.3225026446282	6	0.2058
75	0.0171200949343145	2.86405657880435	274.733343172248	0.0470027840030555	0.114712944947103	1.12376473693221	0.396124112964024	14.8432071633638	3.08304797879736	0.00671688016297376	0.260258010109048	0.0276504865519279	0.0276504865519279	0.396124112964024	6	1.54088432595664	0.0085980572734848	0.021495143183712	0.0042990286367424	5.6069198148953	28.1084131331414	2.30294049922823e-05	20.2753355191682	32.7828310309549	6	0.2058
75	0.00977939420327394	404.122352805776	248.688244080387	0.162673192030134	0.0383849138190006	7293.02204632839	0.720972936314359	349.75426270776	9.46198580788058	0.58610055308769	4.99780888124874	2.5166265002541e-05	2.5166265002541e-05	0.720972936314359	6	15.294529565921	0.188587982450817	0.471469956127043	0.0942939912254087	3.9439264454041	0.00116282485573797	0.0150841265922291	5.14729438526515	94.0199757258583	6	0.2058
75	0.00134874237087624	96725.7014163065	617.310097203946	0.0154866882156721	14.3776551737119	0.0572744308234556	0.173015816574171	576.063145704404	7.39774182850131	0.885625171743075	1.32057935562185	2.02909564605421	2.02909564605421	0.173015816574171	6	0.122312975414726	0.269750296411703	0.674375741029257	0.134875148205851	8.95503342754334	0.516127130235034	0.00600127752930642	63.5715847102821	7.8979426531586	6	0.2058
75	0.0736229607670853	5196.59228301737	82.8859563012016	0.0431026060698335	1.69317739377319	1.47786516926356	0.374643103312712	2366.84010186958	7.87176621668613	10.9217752558861	0.301957306828466	11.6127015335303	11.6127015335303	0.374643103312712	6	0.206202242039197	0.0992173039977293	0.248043259994323	0.0496086519988646	7.92023421249199	3.97883750746166	0.475375196869861	22.2004533178303	4.78398549046234	6	0.2058
75	0.00154587273181179	1103.63424112757	18.6606488727253	0.00346484428630881	1.50937647195932	24.0153505007278	0.0441987836031101	2050.1763662153	13.5581299916997	0.141878827784736	1.34635767955272	7.47266003518276	7.47266003518276	0.0441987836031101	6	0.00562680583129089	2.13628469602175	5.34071174005437	1.06814234801087	1.7522547414509	0.203630384535319	0.00421378682419815	287.613258596197	1.62397076645695	6	0.2058
75	1.13249182780141e-05	18207.6222990083	453.694933348275	0.0721296212008041	61.0513239257507	735.137786368067	0.508333424515958	1065.01443611534	6.56850696582878	9.63480281172702	3.81460828363484	20.6071717333913	20.6071717333913	0.508333424515958	6	1.16233531800474	0.0487442522351272	0.121860630587818	0.0243721261175636	13.579367486463	0.00645432930935494	0.326923424328909	12.8639297330575	16.1145351750688	6	0.2058
75	0.000679448974181493	6002.75176577115	31.3891370419142	0.666269028193862	0.400572566243678	6.36627033830122	0.963705599345465	1.91005320104434	6.15110766508314	0.258231811871067	1.17846234973353	0.301936859292713	0.301936859292713	0.963705599345465	6	0.15194098526545	0.0936872893204685	0.234218223301171	0.0468436446602343	20.1985412700378	18.7879055802235	0.00370253419558041	0.500895220524993	0.228047498586773	6	0.2058
75	0.000656802310135228	7108.63247550621	990.606591189347	0.0366964336042904	0.248376460544274	63832.782010158	0.336278045717054	864.87866266965	0.219558719033633	0.070133596524843	3.46448671442056	0.000576076532393747	0.000576076532393747	0.336278045717054	6	1.41478360560114	0.295277649015705	0.738194122539262	0.147638824507852	4.21595134712982	2.88198403977997	2.80881522441636e-05	26.2506045351253	38.5537085390154	6	0.2058
75	0.00112670595818459	16.3639426499686	0.0262084813935496	0.0116085910221152	15.9180065365875	192.593455712113	0.135103427269922	4.68995621478443	0.896669035165651	1.10379184326161	0.879121549574953	0.0230117730841679	0.0230117730841679	0.135103427269922	6	0.00524617969903443	0.164131858173192	0.41032964543298	0.082065929086596	44.3904023625681	256.129033782399	0.00883128328008128	85.1430985116909	0.451922174623956	6	0.2058
75	0.00312711729750963	404.726592884261	16.8429644615921	0.0457109161854199	0.310614045165568	0.0967347089474857	0.389155010710232	69.2181309322905	7.35658416293048	0.505059624809304	2.92031985558994	0.846882005821446	0.846882005821446	0.389155010710232	6	1.37376872041465	0.0142978148301167	0.0357445370752917	0.00714890741505834	21.0401776777566	0.125779895185885	0.0494243692211862	20.8766124910654	30.053405948858	6	0.2058
75	0.105524759484712	50.222178806957	0.107154710041506	0.61373883808197	1.37659206178987	90.7891633756543	0.954817906506272	23.5595863231007	1.1579871991329	0.713553590012525	0.426908656685977	0.00354473876063044	0.00354473876063044	0.954817906506272	6	6.78257648483839	0.0435753216499774	0.108938304124944	0.0217876608249887	40.1787766982726	0.0140384425256164	7.5229248983158e-05	0.62935753442809	11.0512420984062	6	0.2058
75	0.000234572621302108	12161.0255948503	10.1618279094305	0.477147246209055	0.288304827356738	11.8198526832269	0.923881275500661	22.3784955889374	1.88715002839621	5.92961328752009	0.240319073639728	0.0910014189072037	0.0910014189072037	0.923881275500661	6	0.704208118177865	0.0110833152677119	0.0277082881692798	0.00554165763385596	127.302696494084	0.630061093021449	0.00159859499459207	1.09578910482041	1.47587170160325	6	0.2058
75	0.00198128330955052	96.528147078414	70.2939271110383	0.777626619169739	0.56565587196301	28.8444001529347	0.978951496976845	33.823300539778	13.5688000962608	0.0723315400749717	0.373343917813041	0.0128285426915345	0.0128285426915345	0.978951496976845	6	14.8446881809289	0.126579953546305	0.316449883865763	0.0632899767731526	5.26030015185041	0.0391989221943531	5.31714021685696e-07	0.285964208719715	19.0897376902792	6	0.2058
75	0.000311126267649796	1640.38493987305	35.3624611607204	0.410773011813884	0.468879595750244	1568.84482317713	0.902647467169808	26123.5086007096	0.700734192540501	0.0853926674966627	9.63953306263431	1.62381380008153	1.62381380008153	0.902647467169808	6	7.2990503283361	0.0722942347711565	0.180735586927891	0.0361471173855782	1.10884064785661	1.29613917263538e-05	0.0187369042413291	1.43443452037956	17.7690600852892	6	0.2058
75	1.32842825730201e-05	501984.817291137	36.3645237794693	0.466546903792409	0.269635942684885	4.78037793530852	0.920835354253796	71.4272654443577	8.13192916399636	0.0957928644519086	0.600397545280076	0.136854363189828	0.136854363189828	0.920835354253796	6	7.2290561548888	0.0824280531411403	0.206070132852851	0.0412140265705701	18.9299861816713	19.4565651662888	0.197416625497424	1.14340721559038	15.4948111242967	6	0.2058
75	0.000657908338355486	758.485608114457	18.2313715026644	0.893100728239949	0.671229881946101	3679.68743685915	0.99108068148893	64.104192837417	0.961672506303018	7.47051605721738	0.493224083070041	0.0876685962668568	0.0876685962668568	0.99108068148893	6	33.5270716863206	0.0288288508161844	0.072072127040461	0.0144144254080922	3.03321136163234	0.00562058802158547	0.0127122680523853	0.119694529832844	37.5400787684867	6	0.2058
75	0.00354351865951871	2377.3099971677	19.5535231657652	0.254529888903622	0.0764416210040554	22.9332682028813	0.819530121098569	6326.89889544894	0.573808895453205	149.550338515137	3.54915650273818	40.5135070213946	40.5135070213946	0.819530121098569	6	1.11724409505817	0.020051516663564	0.0501287916589099	0.010025758331782	6.54979125905828	0.000130990200905668	0.00837865834074255	2.92881167829625	4.38944164817206	6	0.2058
75	0.000482508755446502	77.6883181896733	1133.01794179285	0.696673712591825	0.219733520187321	42.1408311337619	0.968301437950035	38.6535732934329	16.6871414343595	5.16657773256582	0.628080782094618	0.612237455361869	0.612237455361869	0.968301437950035	6	3.86374177034193	0.00815196835030008	0.0203799208757502	0.00407598417515004	1.29911372439007	1.2883198575712	82.0899138419502	0.435392181340838	5.54598472786882	6	0.2058
75	0.00185809649948741	3840.61176476903	785.77548944556	0.440575204864159	0.650045662516811	2208.02199787292	0.912849624999284	32.3879933323284	23.8784440756937	6.65031436524673	60.724471834457	0.0237694834245862	0.0237694834245862	0.912849624999284	6	1.00699919706958	0.0102432306085605	0.0256080765214013	0.00512161530428025	4.39068830973874	1.15759454924382	0.0520734142753608	1.26976005222156	2.28564655012771	6	0.2058
75	0.00249298307908647	340.92314797775	8.35418784840839	0.103324525679872	7.95344866544966	15.3088713314042	0.605143879032382	6.61389802226707	26.8347341598963	80.507651480304	2.67167759884406	0.198538426001121	0.198538426001121	0.605143879032382	6	0.0394716757298826	0.0610640074719989	0.152660018679997	0.0305320037359994	14.2962579869087	0.0478592010571018	0.000391498580998248	8.67824428343644	0.382016519990393	6	0.2058
75	0.000773126610805589	57648.9260868812	16988.5362640407	0.119603600110646	0.0361464784809596	275.904818080018	0.643726377289092	937.684447071425	7.71787863413735	0.0272754203616239	16.8454375101519	3.87897241994274	3.87897241994274	0.643726377289092	6	8.85394769331679	0.00903004130649357	0.0225751032662339	0.00451502065324679	10.2098595073885	3.8373961638247	0.0412800353153353	7.36095233818122	74.0274346685712	6	0.2058
75	0.00730091215299025	6702.95829397774	2647.90635725383	0.366682799460665	0.446025147153875	1166.16084429815	0.885064538383159	605.026824628801	2.60321619511706	0.00126898519261444	2.40358176174027	5.44611575268244	5.44611575268244	0.885064538383159	6	719.331456804111	0.0158838432997674	0.0397096082494186	0.00794192164988372	8.03425523196171	0.0357854013056625	0.000241110328457527	1.72715273656372	1961.7267509197	6	0.2058
75	0.000198402716543421	2134.89650111461	31286.8980612076	0.0635626598233847	0.141070180868395	60926.829903461	0.474449178944666	132.097796535033	3.20629963572002	0.00433580233212812	0.0590232792516	0.527406844559902	0.527406844559902	0.474449178944666	6	0.152173884840089	0.0724629371370475	0.181157342842619	0.0362314685685238	1.3796714132424	0.156514895557334	0.0148092160033064	14.732507147728	2.39407673094423	6	0.2058
75	2.33094765290537e-05	68918.1632136783	548.314957568629	0.187174862315687	0.254632014205289	2.0437294438556	0.753857236982551	271.034053748504	25.4082924900967	0.457593933067599	7.82991356160746	0.175337232695833	0.175337232695833	0.753857236982551	6	3.20709417369303	0.0523972165996287	0.130993041499072	0.0261986082998143	264.37109867408	30.9150382358726	2.55097944773012	4.34259775927288	17.1342141461495	6	0.2058
75	0.00456349475046951	183.108604693715	791.23110633272	0.0272376444729355	0.638267712668299	87.6790015065255	0.27135162776889	3.563249018719	0.533313220692394	0.207927582617562	2.52989436004228	3.71319801205935	3.71319801205935	0.27135162776889	6	0.182763545757908	0.0919628956183256	0.229907239045814	0.0459814478091628	2.45340429060141	0.0129463199121712	0.000115140973534595	35.7138942941135	6.70996149977321	6	0.2058
75	0.00325228006274248	94.3764222351901	30.800606716485	0.331771140828327	0.0114869489848818	5.13147147392058	0.868479210409764	10920.6541789118	57.4349439771248	1.80577801710445e-05	0.185909188643086	0.131768185371935	0.131768185371935	0.868479210409764	6	3.31659787321115	0.0431422923700613	0.107855730925153	0.0215711461850307	0.864218952069836	0.00259760015385903	3.4228766763887e-05	2.01412593483363	9.99664366505978	6	0.2058
75	0.00316101727409849	196.84783996898	173.249172386023	0.86523504953107	1.13606600842659	1.2783723004176	0.988424632946572	2.78149929483548	36.4577537785282	10.9802872704375	2.512370957238	2.15390597991905	2.15390597991905	0.988424632946572	6	102.245629621674	0.56899249563825	1.42248123909563	0.284496247819125	13.5259732850368	0.943530565902823	0.0375514121288831	0.155755306655653	118.170929017598	6	0.2058
75	0.00195783156087137	90.7757548320717	13710.8613882959	0.606755815948029	0.349286972074869	57549.9951492927	0.953534243362139	25021.9627333247	10.2993898760286	0.0906758604354038	4.96300268039719	1.80458394511065	1.80458394511065	0.953534243362139	6	61.1661775354718	0.0268563676908607	0.0671409192271518	0.0134281838454304	8.09059390476901	3.27043052340228	0.00306806515881407	0.648109459713286	100.808555810713	6	0.2058
75	0.0423872611261704	11.4504577449279	493.189861030498	0.954649432205669	0.105744162186594	28.2140603193877	0.996440912052394	60.578021384332	31.0364864524153	0.158226079739641	0.227775370275151	0.0114032875342555	0.0114032875342555	0.996440912052394	6	43.6964113465596	0.124392637716768	0.310981594291919	0.0621963188583838	8.7598135846495	20.1488944977593	0.000767344112782548	0.0475049439767129	45.7722069195613	6	0.2058
75	0.0793159503783449	44.2525944888773	309.194090244848	0.158816949439277	0.108713321628092	8.49949806047507	0.715186143656386	126.733608508129	148.839301796001	0.769262695538759	0.121909386782244	0.00106042836085693	0.00106042836085693	0.715186143656386	6	1.0606560626124	0.0602000689746514	0.150500172436628	0.0301000344873257	0.351632342819981	0.00578473754799004	0.0287499675110257	5.29655715923662	6.67848152452985	6	0.2058
75	0.000125179974179138	10424.1120222659	477.312790058885	0.507523621758431	0.234046332291012	30.9355357740411	0.932002261498859	807616.300497729	42.4443164178132	0.00219754349885205	3.52032825389627	1.14674337434922	1.14674337434922	0.932002261498859	6	2.9212110726083	0.021905030846133	0.0547625771153325	0.0109525154230665	133.351402992529	0.00119921525147228	0.0121342843194675	0.970351639073021	5.75581302499203	6	0.2058
75	0.00175293691786055	864.701496168983	32.0033631060997	0.157890653262449	0.507658081466443	31.1582127388453	0.713768322929799	283.531593167869	52.8242850118357	0.0172012163782162	0.287385598643382	0.767669453760429	0.767669453760429	0.713768322929799	6	0.691645656137313	0.014355872963639	0.0358896824090975	0.00717793648181951	2.25899343800718	0.0269177607597013	0.0375363080169556	5.33349713448701	4.38053578122606	6	0.2058
75	0.0142140351313324	20.3417543235123	2.03302174639232	0.846687958435388	3.54754105001566	64.798022468514	0.986568378835284	18.4581834589872	0.955305540167925	6.54864295153258	3.52693992004975	0.0300504951798926	0.0300504951798926	0.986568378835284	6	4.69755783041656	0.142704210291287	0.356760525728218	0.0713521051456437	4.20664725065323	0.56733549698524	0.000265304456173568	0.181072660874877	5.54815712638369	6	0.2058
75	0.0111769279859423	2.95125459810433	66.4201933550428	0.143625000858383	2.62393251085965	19.1177263703299	0.690458011585233	2982.62114194025	84.0767151773241	161.480845853354	5.30273801660097	0.0581665884821841	0.0581665884821841	0.690458011585233	6	4.05292962724888	0.0652671516262971	0.163167879065743	0.0326335758131485	1.5839077813616	0.715037659830162	0.00265251075829053	5.96257611156445	28.2188310045349	6	0.2058
75	0.00391789504989624	1131.62121449252	7.30954230245105	0.286803532012445	0.193108879685357	107.41638785756	0.842480933826864	12202.5625007551	1.24288373374647	2.00736999343856	3.98719526310409	0.528554819441696	0.528554819441696	0.842480933826864	6	0.177351914243749	0.00746154537142782	0.0186538634285696	0.00373077268571391	0.37850068742431	0.0175278518475015	0.00163988077683764	2.48670740901687	0.618374233397003	6	0.2058
75	0.0144526216852237	4.03662764631452	9.49806798110901	0.434344060195404	0.196423662831737	0.145236959505729	0.910814030781919	254.638031050692	4.94936006091022	2.38682880872442	1.3838420698942	1.19242161949168	1.19242161949168	0.910814030781919	6	9.98253505445819	0.0281432621651666	0.0703581554129166	0.0140716310825833	39.32019916704	0.0665336043444986	0.0287677395892146	1.30232226394466	22.9830127064871	6	0.2058
75	0.00148626539343223	5588.93045876765	0.0738238987891513	0.366938213891175	0.405901642520608	898.673432825922	0.885176357241672	1.31375989542339	10.39322480368	0.000563139502980413	0.113421393824603	2.48805900967624	2.48805900967624	0.885176357241672	6	1.39252398464158	0.0197326968567542	0.0493317421418854	0.00986634842837709	33.7210232595058	42.8556401396978	6.47718750996438	1.72525444923154	3.79498218480611	6	0.2058
75	3.95623167588312e-05	386342.177000632	35788.6409651361	0.00604126428606832	0.0682102583432923	35.9430429921301	0.0747912596825375	10.4374374182227	27.9949568830799	6.9810004449069	1.79943943085521	0.576597964205946	0.576597964205946	0.0747912596825375	6	0.0230674864744064	0.662277747006637	1.65569436751659	0.331138873503318	1.38046118569776	0.344218987449126	0.0108223434049953	164.528265715189	3.81832103051707	6	0.2058
75	0.000386521002159492	1191.62380812184	17336.9355988769	0.948270453116053	0.318750419394629	571.296193202868	0.995915140256352	377.904162002199	4.83160088800098	8.88419379724017	1.25428503897335	0.358006900546528	0.358006900546528	0.995915140256352	6	26.8575487258137	0.00877441904319868	0.0219360476079967	0.00438720952159934	0.65165487420675	0.228741607976805	3.03140321246066e-05	0.0545514696930201	28.3226674811588	6	0.2058
75	0.00282342607499388	547.466188980314	24.7016801431665	0.19467691900725	3.81546038107596	83.4638972567815	0.762758318431017	6139.40661849233	59.4545034419882	0.0572245431667274	0.257192112274862	2.98145084339267	2.98145084339267	0.762758318431017	6	0.621747749662499	0.0600881234676236	0.150220308669059	0.0300440617338118	31.1706872733339	0.00103540458453247	0.0174408043515258	4.13671577041324	3.1937414709103	6	0.2058
75	0.00041163236793271	15442.6696654539	1.15407823010211	0.988561745962485	1.44467456972031	17.700406863195	0.999130786151131	21748.6301482264	13.1573712945343	0.365077081678126	0.764059379167759	1.48774902967025	1.48774902967025	0.999130786151131	6	13.8333168303483	8.755764626485	21.8894115662125	4.3778823132425	23.0352073797035	0.0965121746926615	0.00389305509339854	0.0115706015170333	13.9933766270511	6	0.2058
75	0.439563711108302	0.278562699426774	6290.51749480265	0.960289715555057	1.69837706614237	10837.1252873385	0.996900434170987	13822.0420196793	1.89584549180076	4.49706534951673	0.180269816294833	0.32393077614903	0.32393077614903	0.996900434170987	6	1.08582176234166	3.42990973026464	8.5747743256616	1.71495486513232	9.0467926333919	0.000233573161169256	3.82515896764472	0.0413524000118963	1.13072309819964	6	0.2058
75	0.0229929628242261	1088.68060905791	57.1242772876051	0.112238051080471	1.49620217749106	16568.100976403	0.6270735154682	1723.87734579872	5.14033767669341	298.469717444105	1.38749646679209	0.245156060287682	0.245156060287682	0.6270735154682	6	1.34351271113241	0.0126317898575987	0.0315794746439968	0.00631589492879937	0.750946472560491	0.0514502014854742	0.000366803054946599	7.90963439202124	11.970207057223	6	0.2058
75	8.1944496643953e-05	184.726068817931	47.9036807685969	0.196308886174116	30.488132721831	0.131167397941104	0.764630914719738	5045.65606121165	4.70380919701298	0.00434509441081493	0.0403264489878244	13.4938185571456	13.4938185571456	0.764630914719738	6	17.0984599711306	0.0164602113378821	0.0411505283447053	0.00823010566894106	8.22931065760431	0.160026406306139	3.11772874127351e-05	4.09401290735791	87.0997757888817	6	0.2058
75	0.00416741891782918	11.7464013606584	843.405637125333	0.0612450852485244	0.227029112265062	53.5952674839034	0.46458271533527	49.1456218632363	43.572220259741	6.4513767201692	0.602536528205251	2451.0944322555	2451.0944322555	0.46458271533527	6	1.71432640873492	0.0206061632686331	0.0515154081715828	0.0103030816343166	7.75151071393312	1.17997837798852	0.00113655347943032	15.3278407719107	27.9912486329051	6	0.2058
75	0.00167078386745027	351.163238822014	13106.4216663909	0.0121619300330559	0.31013456996754	60.5757967148214	0.140705316413582	181.702651272441	3.22407166282568	21.1384878134458	2.10761171562385	0.165757949172663	0.165757949172663	0.140705316413582	6	0.093831521521609	0.058470503013455	0.146176257533637	0.0292352515067275	13.4857718980564	11.1626066906631	0.00275240378455188	81.2237915595649	7.7151834673096	6	0.2058
75	0.007887643820065	250.585412735008	4.81799457520747	0.192156716474391	0.718032784081442	267.916085989564	0.759822609901888	1281.26023947335	3.22612119799168	4.3611610402403	0.061312869225357	0.0915885238803665	0.0915885238803665	0.759822609901888	6	3.43746493728034	0.143588899978571	0.358972249946427	0.0717944499892853	2.79434282004704	0.0898314670969045	0.0565488680902674	4.20408559402748	17.8888617600752	6	0.2058
75	0.0125750744673811	124.603268415993	101.878266209207	0.0840470881152755	1.38762472144408	67705.821596811	0.549630107745885	195.046349393387	12.0327556044255	0.523152107960914	0.264007073536062	0.00232220276190246	0.00232220276190246	0.549630107745885	6	0.109449516750418	0.0148188360138634	0.0370470900346585	0.0074094180069317	1.06440608879277	0.000509268715230417	0.00552128284063948	10.8980921579156	1.30224043693581	6	0.2058
75	0.000636339926906103	2171.89903427533	64.7326556168297	0.236056761098821	0.754466928342982	1815.00070123914	0.804292660764419	1261.38940092729	0.24613214087635	0.114375553058296	0.513270598317138	0.0153785634402459	0.0153785634402459	0.804292660764419	6	3.07028807902583	0.0297723609021879	0.0744309022554698	0.014886180451094	4.10064989479188	8.18273947605223	4.44686993063751e-05	3.23626925721212	13.006566999962	6	0.2058
75	0.000349389387382081	8457.16923929459	0.139645853115638	0.128453272588068	1.09839005059009	3.35818865654878	0.662187950657733	34.687012920372	18.4672793591624	0.337108453362106	6.08698922944632	0.589063709538209	0.589063709538209	0.662187950657733	6	0.137824656227038	0.0342489872198083	0.0856224680495208	0.0171244936099042	1.70001606740681	2.4096797507559	2.19508691499142e-05	6.78493206013411	1.07295558493883	6	0.2058
75	0.00467834458120798	2.04593954496744	34.8934859596418	0.251240496264122	0.229051895921893	241.022827845706	0.816940768849104	766.435457858425	4.66766298456876	3.7243977378122	28.6140233671085	0.0181982020277036	0.0181982020277036	0.816940768849104	6	0.438297468471386	0.188458904025257	0.471147260063143	0.0942294520126286	22.6783359930965	1464.93435990404	0.00146950383778724	2.9802500586877	1.7445335246059	6	0.2058
75	0.000215086425932366	4990.60452937073	1.27587338930724	0.274003549308101	19.0672753819567	15.8486900452572	0.833877351526196	20.3709981296037	106.378295741767	0.00484177827237448	0.855055990726971	582.047620882193	582.047620882193	0.833877351526196	6	2.22527617727561	0.0321981924369122	0.0804954810922804	0.0160990962184561	4.15729190804075	0.0429554279363534	0.114855764129507	2.64958776090729	8.12134070122361	6	0.2058
75	0.00685449410699738	2341.76202016954	372.977869417392	0.879151032047715	2.97954167727333	718.009605697063	0.989770315506924	1692.85367622458	0.644868153712241	0.00295848342745827	0.159900293295382	0.0210983820221924	0.0210983820221924	0.989770315506924	6	0.195621768382367	0.132999231315944	0.33249807828986	0.0664996156579719	0.999034216647258	6.13875280595343	0.000351015587196633	0.137460986277641	0.222512129601583	6	0.2058
75	0.00668382176307176	35.2871705101301	37.8684611539162	0.418607641534892	2.14791454968061	130.833971700036	0.905447345428202	4122.57406481001	25.8113787586953	0.0169243400998282	1.08520292702004	0.0262608365546361	0.0262608365546361	0.905447345428202	6	12.7874479952831	0.0980140303369013	0.245035075842253	0.0490070151684506	5.36447653220236	1.22860871712277	6.07987680569383e-05	1.38887182358483	30.547574211488	6	0.2058
75	1.39153125389368e-05	154656.035300997	70.9471047071763	0.0768236896056752	0.395416673019294	7.79459699086588	0.525342477957292	261.162737597222	21.4882095819947	0.00148603391429204	0.741427248582472	0.0447452333234362	0.0447452333234362	0.525342477957292	6	0.0900098145488764	0.0949705113382281	0.23742627834557	0.0474852556691141	31.4479297237404	0.00284268738898666	0.147967223470327	12.0168181863284	1.17164139096786	6	0.2058
75	0.00185246097656573	145.246232346789	287.485383299238	0.679694632030914	2.28274628605649	1306.95891330518	0.965780232987572	27.7461536342785	30.6476200552694	0.000643172548908089	1.47209243421252	0.00622209362874869	0.00622209362874869	0.965780232987572	6	1.90900348956891	0.168596010003555	0.421490025008888	0.0842980050017776	7.02370333158816	0.594567119611501	0.00548276059873948	0.471248929849601	2.80861934110741	6	0.2058
75	0.000573128933482348	7212.3548888305	148.741984399366	0.789144243376131	20.8057203749141	0.954168180162958	0.980305770806288	0.42335172750534	152.053593414707	21.2892213945146	0.394708439970466	18.2931484721875	18.2931484721875	0.980305770806288	6	3.17782889913581	0.309323659771976	0.77330914942994	0.154661829885988	1.45236882297033	0.011870443230519	9.90889763439738e-06	0.26719545684295	4.02693034360914	6	0.2058
75	0.00742027241609818	1096.95897167717	14.2764913376076	0.543933367001894	0.0636308091538908	6.63256292038659	0.94069647944066	14.3343253812004	13.2368589470295	0.00831361006941002	3.02145654186718	0.000492650919421838	0.000492650919421838	0.94069647944066	6	5.86589402874603	0.0269978091983867	0.0674945229959669	0.0134989045991934	2.67855134976279	2.0068727596157	0.00387987199200452	0.838460481863616	10.7842143626493	6	0.2058
75	0.0126510669030506	55.6140637341236	117.293900086853	0.540366580740056	0.662473951524492	14.2627178500501	0.939889768954688	733.528587463562	3.37789347740202	0.0343038741628937	0.0919268543210122	0.413687122465471	0.413687122465471	0.939889768954688	6	8.79686592882308	0.0537562678743725	0.134390669685931	0.0268781339371862	145.655838619685	2.41189298549711	4.16407609003908e-05	0.850595569086555	16.2794411097285	6	0.2058
75	0.014099415098288	0.726210325247602	28.4804793253378	0.254627788601642	0.475722455175236	3.06311557755669	0.819606408951302	7.62600257966741	1.35330915785439	0.00398974671446432	0.156754939105831	10.677586688001	10.677586688001	0.819606408951302	6	0.346277124813733	0.138669790177782	0.346674475444454	0.0693348950888908	41.4584327728922	0.0173669223919344	0.0306561852332458	2.92730112251995	1.35993454098396	6	0.2058
75	0.000112102060257616	2424.8359187199	1779.30039651384	0.105966602764463	0.114095766684121	3.24029581922387	0.611861776637452	169.940511183208	10.0852981448142	1.10545151090792	0.199496858494509	0.00081357560996591	0.00081357560996591	0.611861776637452	6	0.314610466156784	0.0385572756930564	0.096393189232641	0.0192786378465282	0.878219601106178	0.0970215494377532	0.135076011300064	8.4369355430102	2.96895869027796	6	0.2058
75	0.00843517856137772	421.871151720686	80.1170708650735	0.130713584286924	0.699205662801688	1292.03947642566	0.666656164694128	0.869196004360572	1.86294389018204	1.16439027426555	3.6379166617618	5.12948306847346	5.12948306847346	0.666656164694128	6	0.278133040612167	0.311173625021589	0.777934062553973	0.155586812510795	9.32808879912119	0.0010457878750247	0.0364194430652366	6.650314276479	2.12780517135578	6	0.2058
75	0.000764777143366716	602.801216937986	148.141060083313	0.00342684343383326	0.572295372106705	0.112176061412385	0.0437336372403223	578.792169141721	8.61013016604656	11.0917314849135	1.50999360318184	0.0113747549255888	0.0113747549255888	0.0437336372403223	6	0.03682433002947	0.49841706575755	1.24604266439388	0.249208532878775	9.7832670198665	14.1207504459773	0.0384674493188223	290.813740343953	10.7458454815598	6	0.2058
75	0.00209109196803977	3131.77303980606	352.299317981214	0.521398300470373	0.325453011765451	7.87932874607125	0.935439249189771	1050.28462973298	43.5895281647942	0.0396538263015227	0.29383120869868	0.0140778718829841	0.0140778718829841	0.935439249189771	6	1.57755686369929	0.0241755536895675	0.0604388842239187	0.0120877768447837	1.49309180919308	0.0937834432904085	0.0253054601049031	0.917919561874025	3.0256271688575	6	0.2058
75	0.00967777119434531	13.1767415703875	10135.5428731651	0.458954538030914	0.572181435055611	471.193894956382	0.918580286437057	3603.65975738388	3.23929467314547	13.283524115339	0.385174983989761	0.0507943555755313	0.0507943555755313	0.918580286437057	6	24.8289624947886	0.00681262442483968	0.0170315610620992	0.00340631221241984	4.31220854202527	0.372130609662289	0.000454953577563434	1.17886504465208	54.0989584748723	6	0.2058
75	2.51685158648259e-05	1778307.07420662	63.1048290269505	0.765755578770405	0.0244427350835028	2075.36038766081	0.97751712628176	964.777239927132	3.08128948306137	0.306513555203209	10.1764965507709	0.00143556188022439	0.00143556188022439	0.97751712628176	6	0.267303893005485	0.0150530935969616	0.037632733992404	0.00752654679848081	1.77234012101638	1.61679580288857	0.0143463492871258	0.305899725348038	0.349072080460325	6	0.2058
75	0.00223588639880688	2593.18109955392	3054.83633213757	0.518771716573017	6.23964451185901	1.57221752184781	0.934800796976277	1739.77944472976	0.702742012883611	0.00227218827428776	0.219773254402627	0.0462278150798459	0.0462278150798459	0.934800796976277	6	3.62111806166618	0.0496203780404685	0.124050945101171	0.0248101890202343	403.825751529698	0.0102647815314224	0.249978908487765	0.927630146465877	6.98017633957982	6	0.2058
75	0.000213442072990186	593.82760061991	9.08265666431886	0.0208211401177487	0.415929810277978	0.546172822417	0.220461076663179	0.0168969216260102	5.62302825354715	9.78098699102985	6.12752945341404	0.0199184512271261	0.0199184512271261	0.220461076663179	6	0.0239317227048443	0.111809029075636	0.27952257268909	0.0559045145378179	0.988544820625472	0.0717053290574239	6.32131193382459	47.0281096205467	1.14939540147679	6	0.2058
75	0.0306481980692407	0.20206272753912	9625.83453432695	0.032943994842454	1.98468928674399	3.2067319498196	0.311807329165192	3816.86627276906	1.15818296770021	33.6621473761958	13.6919027797947	0.0217326836102058	0.0217326836102058	0.311807329165192	6	2.08897487152965	0.0814962322563626	0.203740580640906	0.0407481161281813	7.59453949486577	1.02861613198587	3.19648232807265e-05	29.3545457914937	63.4098833951262	6	0.2058
75	0.0703461770806354	1.70322996054077	7.9185539315223	0.202219166332414	1.28517362994944	1146.12569616306	0.771232240738939	76.1123923551151	28.3253998207087	2.96860642648425	0.130056320144972	0.125290831506906	0.125290831506906	0.771232240738939	6	1.16004587638419	0.113569161757538	0.283922904393845	0.0567845808787691	14.7947566410637	0.0981157114350708	0.00230757816135815	3.94512967359469	5.73657728603864	6	0.2058
75	0.00186116609740124	2330.0599321711	4.27615807028819	0.807232394959711	1.08921355011157	231.60588842962	0.98236175882807	1904.89513110531	3.13341986893066	0.04415564201316	14.3301829043568	14.7098138052969	14.7098138052969	0.98236175882807	6	50.8637967496666	0.00271909332665195	0.00679773331662988	0.00135954666332598	1.6435117557414	0.364764402365021	0.25746971506166	0.23880063070302	63.0101034934373	6	0.2058
75	9.26013258628627e-05	26408.6131203885	34959.3585606853	0.0900541240738228	10.538497069445	0.123565965289067	0.568268409618034	287.475759516869	53.3437887100275	0.00194824976046544	0.696782134521982	0.689995336132562	0.689995336132562	0.568268409618034	6	0.455396806751033	0.253882231724109	0.634705579310273	0.126941115862055	3.36520371403498	0.0219719404880111	0.0103974378926107	10.1044331426758	5.05692339395492	6	0.2058
75	0.019494681737492	680.81101563099	4072.98966766885	0.525545796887278	0.311039310324172	15.1829994040824	0.93643614083164	38299.9824102843	23.2711745751974	0.218178989017318	11.804681536224	103.359716563215	103.359716563215	0.93643614083164	6	6.82977068499643	0.0648944657283038	0.162236164320759	0.0324472328641519	357.954656508582	0.445083253302416	0.144258710010702	0.902783745817845	12.9955766470744	6	0.2058
75	0.00107239706674706	1072.07847188184	3.57503933075455	0.138347043301707	0.493435175544068	922.144532585716	0.681066380126138	9086.69582751953	3.42751519639252	0.00194147194216441	0.79750783733504	0.0734848908343255	0.0734848908343255	0.681066380126138	6	0.158519231195721	0.0673662518138569	0.168415629534642	0.0336831259069285	2.48242103646715	989.446743802725	0.00715309860762956	6.22819928879288	1.1458085941889	6	0.2058
75	0.000275539620981932	182.460910840287	281.323291404498	0.0982180375350689	12.5465626513879	384.156122108902	0.591599397597394	16.0202391031941	124.975430785456	0.000392513325716548	0.0816080310686561	0.0553604550026183	0.0553604550026183	0.591599397597394	6	0.475305650658506	0.0150186812166344	0.0375467030415859	0.00750934060831718	1.94782199633084	0.124288784634673	0.0494075958673811	9.18142924758549	4.83929085315716	6	0.2058
75	0.00577581975486262	9.89292421997726	21.772454349724	0.451187229511921	2.41731555794129	46.9316500969239	0.916206711011271	11.30293428869	13.6701897288684	2.12374761839649	0.214666181083931	0.726047265801546	0.726047265801546	0.916206711011271	6	2.72782746808205	0.0171468946673386	0.0428672366683464	0.00857344733366928	23.5951161446876	31.8614673187651	1.75881565388207	1.21637478765028	6.04588802531696	6	0.2058
75	0.00326318737559517	139.346288209309	7.36378905525543	0.43356242316694	0.672442340933602	505.121670458141	0.91055520713228	2501.26548679009	1.69360840975746	0.0691789572892866	0.389480949981559	0.0597591546619185	0.0597591546619185	0.91055520713228	6	27.8279097635023	0.0311762341298497	0.0779405853246241	0.0155881170649248	4.29973332257317	73.3103238426046	3.90744991758082e-05	1.30647294729912	64.1843210493991	6	0.2058
75	0.0142462406418607	611.128269164181	7231.04641040335	0.599513870685901	0.374556879355421	241.385200162406	0.952175167939903	169.677662683409	13.0835621725855	0.0491930905488108	2.7014830947929	0.00039815120182837	0.00039815120182837	0.952175167939903	6	3.34720120358145	0.089950209756501	0.224875524391253	0.0449751048782505	90.7635018535669	0.109611267794508	0.000166034735959564	0.668018120841648	5.58319226167684	6	0.2058
75	0.000644984260964216	920.46068613914	399.39948298561	0.830743573765145	8.91677184010587	1141.9890335821	0.98491226385546	0.362042396352512	12.8764342521221	0.0213558827688065	0.979024610275426	0.00178348214464795	0.00178348214464795	0.98491226385546	6	1.82205160003459	0.327312991021994	0.818282477554986	0.163656495510997	24.6727316271693	0.00314515172245036	0.0504370353141128	0.203740879351905	2.19327799525018	6	0.2058
75	0.0273278919210171	16.0417833578186	1235.33229479384	0.0063516795138005	1.51383351011768	1.8074708923807	0.0783557435120419	7.67719851158702	4.47143439013833	17.1324787379747	0.0978973408919116	30.713439476597	30.713439476597	0.0783557435120419	6	0.00192580410676693	0.00653922276047223	0.0163480569011806	0.00326961138023611	11.2180753349019	0.00916080952993438	0.0149014759703605	156.43867394872	0.303196044854385	6	0.2058
75	0.00100791747056423	1986.49603331214	5.20060271878071	0.152105161453739	23.1987956157748	32.9019253790092	0.704658203894991	0.771286558704106	5.87008269973947	0.000857875631258624	5.32330980012116	13.4095790265998	13.4095790265998	0.704658203894991	6	1.31138138486741	0.00995800884317602	0.02489502210794	0.00497900442158801	27.207981781392	0.257050008029109	0.0153500084373317	5.57439885959518	8.62154428116667	6	0.2058
75	0.0305622408516819	0.628336340781716	7653.74538777264	0.0060193023495637	3.01821042886812	598.372635996867	0.0745381118389865	1864.72318358786	1.95710704573721	0.04210075101266	1.41197512252411	1.54212868713829	1.54212868713829	0.0745381118389865	6	0.0708411685617274	0.0810844410251004	0.202711102562751	0.0405422205125502	69.1537143147734	0.943873515160282	159.53863961818	165.132209669196	11.7689998687077	6	0.2058
75	0.00638249156542501	733.704491742758	5849.83117998834	0.554761678710412	1.91661382792707	54.1777894822459	0.943090124045176	8.15929135637039	0.583901698989028	1.32655577954639	0.434486798200946	1.28458090099275	1.28458090099275	0.943090124045176	6	9.22908237291524	0.00354053340980901	0.00885133352452252	0.0017702667049045	5.70608638489615	0.631071804108238	302.226525589355	0.802575841800357	16.6361209274025	6	0.2058
75	1.14840839049724e-05	831.701283136818	5215.41236885999	0.697861062809852	0.360106629120988	0.290437633595903	0.968473635585438	10397.3455247516	2.50737412592788	0.517295520643541	4.71457061677756	0.00487080661314915	0.00487080661314915	0.968473635585438	6	6.23757257928415	0.0174878798262043	0.0437196995655108	0.00874393991310217	3.71900149819853	0.772831940517584	0.00392883574425616	0.432949985737307	8.93812953852064	6	0.2058
75	0.028490568220228	676.630304934485	1.0269492719058	0.576845834570274	0.995384812094699	126.363639237441	0.947727793184398	2.23848465551792	1.41668710831081	0.0234797698716958	11.3161183922136	9.25821679218805	9.25821679218805	0.947727793184398	6	24.9879091827496	0.0321782093096992	0.0804455232742479	0.0160891046548496	12.1068746938251	5.59728814836464	0.000933569904599795	0.733565434766392	43.3181756462963	6	0.2058
75	0.0122702447763867	428.709238457794	16.3748772910527	0.573903608644323	3.95198380837682	997.531687630353	0.947127977327017	12.0937568531145	1.85293525495572	0.155370405446775	0.411497950952953	0.464423972581192	0.464423972581192	0.947127977327017	6	1.62152245032515	0.0219967938648897	0.0549919846622242	0.0109983969324448	12.9221897762573	0.0642557840078378	0.112650460436778	0.74245288744952	2.82542647563327	6	0.2058
75	1.51614945353479e-06	54825.9672708106	149.751647325539	0.0844941201499688	1.9955532238581	0.044103667258119	0.551063648763291	3.77206067318781	16.5049800244986	0.0994802429892787	0.136270053380696	0.00257766011396464	0.00257766011396464	0.551063648763291	6	0.409218426517559	0.0335719135632286	0.0839297839080714	0.0167859567816143	265.992680914197	0.0174443853797628	0.0109454922285213	10.8351430635066	4.84315862205838	6	0.2058
75	0.00297998697496516	7.78648774522146	4.37746991289045	0.45661908205833	0.398953653543345	100.435916003202	0.917873812054667	17238.3870572198	1.45172452405409	60.0826399803713	0.0561456987558542	2.13792810704034	2.13792810704034	0.917873812054667	6	3.44672720947875	0.0230102822101465	0.0575257055253661	0.0115051411050732	48.1393270173994	0.00505901379645776	0.0970476484639336	1.19000922057886	7.54836436957851	6	0.2058
75	0.000254488438485722	115063.280927825	84.3877498367923	0.670369292180512	14.4767969424864	588.509880881086	0.964347066148861	182.282805864819	0.858829075311701	0.272506860563508	2.77312174480866	0.00522610241898763	0.00522610241898763	0.964347066148861	6	2.77140477425913	0.046454563127866	0.116136407819665	0.023227281563933	21.5013537371599	9.81817668120729	0.164245517122831	0.491715106381584	4.13414636766039	6	0.2058
75	0.000348793300259374	14612.2924106358	12170.8059770138	0.0128574304232272	1.6302195812484	929.500150208122	0.147653030294329	491.394342878413	10.8430843082846	0.020532457865084	0.537467066354798	0.00352168143843996	0.00352168143843996	0.147653030294329	6	0.385528018813628	0.020255867524053	0.0506396688101326	0.0101279337620265	1.55650898890139	1.1038869703936	0.00603696361188838	76.776038219385	29.9848419258925	6	0.2058
75	0.000387336214372956	544.119418659682	23.2936683854269	0.00689453266180232	0.97729383085358	154.52272573897	0.0845289931785997	26.638136962716	12.5450111775616	11.0285966137632	3.34138624288922	0.00337583283069907	0.00337583283069907	0.0845289931785997	6	0.0321893503161976	0.0264963184974793	0.0662407962436982	0.0132481592487396	15.2344066541562	1.25318191795128	0.0854666226226737	144.042463217309	4.66882265922616	6	0.2058
75	0.0705194959844311	2.09987778887454	2.55881826169944	0.810963252983873	0.0277992208269222	615.546298624125	0.982775456497022	9.4376922271063	213.55080514024	0.00249392351714404	26.3300783907599	0.041797400875726	0.041797400875726	0.982775456497022	6	2.78999464886587	0.518569238649894	1.29642309662473	0.259284619324947	21.2765568174274	1.21477115330565	0.00270374119379025	0.233101495438396	3.44034657378163	6	0.2058
75	0.000181295728367297	283.344096850561	341.381591292105	0.992615441334894	0.212794441087902	0.431764113388384	0.99944095210334	22.3909783003034	3.68932718181478	1.20513852222647	7.58875408856055	0.000286423601489196	0.000286423601489196	0.99944095210334	6	0.49771311113435	1.61676299079683	4.04190747699207	0.808381495398414	149.677501361485	0.00554802535852962	0.00181927691016729	0.00743949606020134	0.501415845863744	6	0.2058
75	0.000475278935294356	4889.11915129052	53.6941066972673	0.0736852316936468	0.83665644768414	210.772139455803	0.514084355725992	1089.18163057152	12.3502451282982	12.8281122008876	0.413907778618813	1.04040824681146	1.04040824681146	0.514084355725992	6	0.695318569501851	0.023151108515928	0.0578777712898199	0.011575554257964	3.51326387624468	0.323601303558942	0.00366053822592727	12.5712404916849	9.43633552504392	6	0.2058
75	0.0251426753521377	89.0620890617431	98.690110837018	0.0325192971448995	15.4491996928377	3.74688744906506	0.308936113257635	59.9936959750087	64.6109498503481	0.00358939702522001	0.0742012468199404	0.610051736615916	0.610051736615916	0.308936113257635	6	0.796875972950028	0.0616998164936786	0.154249541234197	0.0308499082468393	14.4412673343351	0.206710142430184	0.000683120919508675	29.7509721241575	24.5047108305972	6	0.2058
75	0.0279195567460976	109.859030932785	5181.14415424247	0.0410211103559095	0.32883461296069	115.249775855695	0.362618235214744	1455.45157471617	2.08201239960299	0.580730821362283	17.5161426184777	0.00322145578911808	0.00322145578911808	0.362618235214744	6	0.599885438758916	0.0476591176434316	0.119147794108579	0.0238295588217158	33.6911023670479	7.40254684686815e-05	0.00989665717510359	23.377692152254	14.6238225526847	6	0.2058
75	0.00189744298791772	119.696158826607	145.428947666911	0.678138659987799	0.158177104065486	13.0134792851468	0.965543549487033	0.0980958673215747	4.45811515681338	4.93241157627412	16.2714198848575	8.91968435622145	8.91968435622145	0.965543549487033	6	0.860004683454255	0.0161920886218868	0.0404802215547169	0.00809604431094338	17.6908643787677	5.03335027299252	5.76490871593226e-05	0.474624673393479	1.26818412545559	6	0.2058
75	0.000785655440905434	16388.662750831	136.655363034662	0.087160624540745	1.3180823677423	159.851590787851	0.559456547145162	4705.42108722709	14.9309888383287	8.70985180832515	0.304477376338828	0.179145517544375	0.179145517544375	0.559456547145162	6	1.12072420096133	0.0961683417679329	0.240420854419832	0.0480841708839664	1.03766761693602	0.113301303659171	0.00193542499215061	10.4730706126656	12.8581478949526	6	0.2058
75	0.00521741394144943	618.042147175891	381.228544412135	0.910605295912978	3.01162976454678	22.0761518822036	0.992672832584123	28.6675155369626	16.2182128300195	34.8932255782519	10.7145520857811	0.244459787500812	0.244459787500812	0.992672832584123	6	1.55953417843782	0.143408542442303	0.358521356105758	0.0717042712211515	11.3495224665377	21.1787262397814	0.0200096731975915	0.0981706393409395	1.7126346458091	6	0.2058
75	0.0748113338566576	11.4630639926627	2.81053824495199	0.287092852926975	0.154402655490073	5.83669981157028	0.842668492930729	60.3151505903841	451.086646949823	133.96891994103	5.51687441932041	0.832847705735514	0.832847705735514	0.842668492930729	6	1.9978848439433	0.0186012284871795	0.0465030712179487	0.00930061424358974	9.41491175221559	1.54327377507749	0.0239362914871812	2.48319364207356	6.95901978601844	6	0.2058
75	0.000162934043276492	429.928502427532	378.613364589987	0.274498991343285	0.089915676492221	0.0947402742804298	0.834221882303925	5.80157075078584	5.92927161892158	0.380263416894659	3.67732963760839	0.33805933242369	0.33805933242369	0.834221882303925	6	4.78302477236956	0.0431148501038377	0.107787125259594	0.0215574250519189	1.52203829166345	0.000204754265445225	0.00097271495786495	2.64300063583626	17.4245622869629	6	0.2058
75	1.501233229455e-05	1773.97578951499	388.158507189764	0.186014676667654	0.222180646359134	5.46911447406376	0.75243608724706	1165.44008205713	148.17183429587	0.0106476734067869	0.399883304886186	0.294438520055939	0.294438520055939	0.75243608724706	6	3.30864446401973	0.239855059684531	0.599637649211327	0.119927529842265	11.4628484902491	0.613841476403339	0.000285440152189864	4.37591988930349	17.7870075807576	6	0.2058
75	0.00606586533679056	27.4102948728271	1563.53081218276	0.0138533983643678	0.376471556389243	247.84358824533	0.157425411847257	3614.17832974301	1.30669849751051	0.0144933151244848	1.21226862637251	0.0432421855921283	0.0432421855921283	0.157425411847257	6	0.209281974471438	0.130186695380956	0.32546673845239	0.065093347690478	3.06767143919077	81.7352979725352	0.00463582732113173	71.184454218258	15.1069051049401	6	0.2058
75	0.41326881854687	6.94169234472848	0.856853587383939	0.193991705428524	9.19036520420776	208.936789764666	0.761965454012016	188.572985553496	0.814851667774872	2.05998887529941	0.54124345298921	0.23260510738747	0.23260510738747	0.761965454012016	6	0.161104591587089	0.0528953204178574	0.132238301044643	0.0264476602089287	2.28257831520547	0.0504769763552918	0.00219945480063067	4.15485957397519	0.83047154635407	6	0.2058
75	0.000860027414065452	1208.33705955517	74816.2084728403	0.454684081532719	0.480876174183961	4.70767170092965	0.91728381159763	5.04795040690436	19.4855923410249	0.000893901566738694	4.46064450088801	1.25279684216244	1.25279684216244	0.91728381159763	6	80.1497369428201	0.00790933181415905	0.0197733295353976	0.00395466590707952	4.86678867293917	0.00857065042140604	0.0106870916798088	1.19932924994657	176.275660833867	6	0.2058
75	0.00010672609237381	590437.597614831	0.289775956179259	0.496793399256814	1.38408334308009	8.0970574247615	0.929231075344638	796.764117237813	9.81307910979745	1.05912926966613	0.705346625708865	0.56690165731464	0.56690165731464	0.929231075344638	6	0.228258983835997	0.0305858685797707	0.0764646714494268	0.0152929342898854	267.27406408097	0.000554323955524054	0.524823395577997	1.0129091922235	0.459464606771073	6	0.2058
75	0.000709550831123265	2179.76827620499	69.4830629653988	0.0769418875205066	17.5470312647605	1762.33819905273	0.525757745869914	19.8601594495512	14.4838347527203	0.00372405650508211	6.18350138797063	0.00597179422418047	0.00597179422418047	0.525757745869914	6	5.91886244457883	0.0100705559672341	0.0251763899180852	0.00503527798361704	13.2884680361886	3.16670881772828	9.73138115212551e-05	11.9968217862277	76.9264003693869	6	0.2058
75	0.00511101048530284	462.397939453562	6.15370157773852	0.734465660374334	0.00934122273201694	1946.04624987031	0.973536350907348	0.416686175162467	29.5401605673794	0.00815822793476496	1.02703572725375	2.35979932224429	2.35979932224429	0.973536350907348	6	83.7595262937914	0.0275131783513358	0.0687829458783395	0.0137565891756679	18.6006679342858	0.067619960449169	0.000157377544477975	0.36153404298076	114.041446472939	6	0.2058
75	0.00415804697569325	1990.89366289393	298.348898483154	0.601250996853084	0.314710359648371	10.1995312847061	0.952503798724645	443.104597222233	17.3515548696798	0.616892778008614	0.155345602097098	0.0675656978953623	0.0675656978953623	0.952503798724645	6	1.60282624471141	0.433286154427285	1.08321538606821	0.216643077213643	4.2889155833554	0.100250762053573	0.234911314782148	0.663198905671587	2.66581885618571	6	0.2058
75	0.00350083261218834	2258.92220205616	3151.1792484738	0.921814435347043	0.767109399146239	0.311829396518092	0.993663190762768	291.402603268039	21.4490369902084	0.0256517798100661	5.7151838262783	0.0045557413935177	0.0045557413935177	0.993663190762768	6	77.5431633542378	0.0396361618219224	0.099090404554806	0.0198180809109612	1.42100080553401	0.010370679627717	0.00318680793102565	0.0848170322083554	84.120144337992	6	0.2058
75	0.000101010913953007	2413.23422285425	0.0620840068324717	0.108473841737735	3.1942714675359	2.23321177463418	0.618063847452125	581.688514913329	4.21314925899173	0.0113515886870583	1.69639951040973	0.04677540815874	0.04677540815874	0.618063847452125	6	1.67501189146129	0.0232329726964076	0.0580824317410191	0.0116164863482038	6.36668258545864	13.533062246355	0.000251868103128069	8.21881242500632	15.4416204370366	6	0.2058
75	0.00552874186131701	5.43440631468695	10.8608843633473	0.075931462093056	0.88767911071621	0.011768688436311	0.522187646532999	329.092113110446	11.9730817835708	0.0199183494404061	0.344198510672111	0.00023506229950855	0.00023506229950855	0.522187646532999	6	0.0664239745374198	0.019172742479993	0.0479318561999825	0.0095863712399965	2.24918589534876	0.0836062025240008	0.00747216417130008	12.1697714285348	0.874788562032632	6	0.2058
75	0.000382488854648273	2283.20197272687	0.0676698387800251	0.0126036422148505	1.83948780711137	6.9993376231233	0.145129733636389	236.725041643962	2.19177357079788	24.1723892536095	0.280982593430275	0.551086289265231	0.551086289265231	0.145129733636389	6	0.0421353807699547	0.0893865810892386	0.223466452723096	0.0446932905446193	31.2312987086733	0.0203570634777825	0.00215568944562763	78.3421443542512	3.34311146347109	6	0.2058
75	0.000585791173170923	76.282709520653	406.16834540938	0.0914604408638783	0.369318606658598	3654.03110180587	0.572444612710798	10.3773535037212	3.72395030815328	0.00177790607044793	0.211476759597117	59.5858638006773	59.5858638006773	0.572444612710798	6	0.24166637082994	1.16503077526986	2.91257693817465	0.582515387634931	9.25969984567554	0.261478723461377	0.00188487363889228	9.9336888227809	2.64230489758534	6	0.2058
75	0.0315650790760676	48.3987578728733	420.652355515618	0.248083672120898	1.77869285837017	0.200580954855886	0.814407139587306	11.5691860986392	20.755014336587	0.278418685235888	0.96039481534938	0.214010350804718	0.214010350804718	0.814407139587306	6	0.108075566547497	0.11465723842388	0.286643096059701	0.0573286192119402	15.1345841774216	0.0255771901873335	0.00766965093787086	3.03089808954727	0.435641594723046	6	0.2058
75	0.00146177907909344	35.7111346487272	2370.1817679573	0.0083998067229452	4.10270192883088	150.130161473515	0.101255909556278	12598.2360211036	3.33120760433275	0.039011219066581	7.07417870724993	0.917418758601135	0.917418758601135	0.101255909556278	6	0.0127604696084686	0.193766557569949	0.484416393924872	0.0968832787849745	171.927419015497	1.22233211019396	0.00522621000817285	118.050358297931	1.51913847893806	6	0.2058
75	0.000708243407120184	17797.5603491607	25.5875747320899	0.0180775775722934	0.988487794140404	136.409497109419	0.196695672086976	4453.44919221815	21.3229290899468	4724.85526857871	3.20423300534607	0.0214179455342707	0.0214179455342707	0.196695672086976	6	0.197540671648176	0.129388694816356	0.32347173704089	0.064694347408178	11.7128803015262	0.177345655087947	0.00853757888702755	54.3171461165599	10.9273861975255	6	0.2058
75	0.000676543496195471	198.06839112122	53192.7968868779	0.0229140342112671	1.21396160525362	3.93456135748381	0.237748885912367	296.802943584535	1.94206078266979	0.112022768446573	0.491692621937304	0.0043604600876788	0.0043604600876788	0.237748885912367	6	0.459412463276418	0.0551878042519148	0.137969510629787	0.0275939021259574	8.49756320950501	0.000507681191638388	0.279952741793731	42.6413767553986	20.0493923959719	6	0.2058
75	0.00103552253154252	22.4819114867812	6681.3553426342	0.0960580910874079	5.31308075120894	0.0647536323907259	0.585635621276013	1222517.57833726	2.82585711732091	95.672071048195	3.53742930916343	0.0126023569298938	0.0126023569298938	0.585635621276013	6	0.298926646185241	0.0154396483890862	0.0385991209727155	0.0077198241945431	0.53295730903771	1.16098670728115	0.000245101071075956	9.4103671921822	3.11193615031589	6	0.2058
75	0.00536965668981406	68.8095197038762	341.350870628986	0.323687415261787	2.32481084892696	67.993111773021	0.864231206863128	1835.2023278471	3.76029968815128	3.66342960823114	0.068984231371384	0.0395890539855785	0.0395890539855785	0.864231206863128	6	4.2969018776284	0.174912987904147	0.437282469760367	0.0874564939520735	40.4603857194172	68.4256185477578	0.333615090806574	2.08940030674729	13.2748499788082	6	0.2058
75	0.0657331635206099	1.92866252760032	124.300888129602	0.813123263583382	0.627122849444545	151.399498509146	0.983013392639344	734.762130836728	19.0640235681728	0.000913879711128484	2.99818659469729	0.590176248837766	0.590176248837766	0.983013392639344	6	27.7293075555898	0.00932280605389677	0.0233070151347419	0.00466140302694839	352.878561493593	1.5122066408323	0.0149780537236268	0.229825839188347	34.102218934665	6	0.2058
75	0.000325136677821902	20083.2572089796	62.5625249248517	0.0224156671144023	3.91585305077684	314.991660616343	0.23369554236981	2316243.84634183	6.90815683393794	1.11562282633714	9.42676683243376	1.17595818828786	1.17595818828786	0.23369554236981	6	0.0576097862101282	0.115185464005664	0.287963660014161	0.0575927320028322	1.5532689640855	1.14903693869742	0.00476791081812386	43.6116546474536	2.57006788671987	6	0.2058
75	3.77591582528853e-05	1878.28197813619	37.6746955760672	0.14045350310594	7.27854121367047	0.800079953611061	0.684868235079446	189.18674753752	4.78353585138975	2.0678442373642	5.33885730835751	0.154076079352143	0.154076079352143	0.684868235079446	6	0.625486734597023	0.0100494285384977	0.0251235713462443	0.00502471426924886	44.8824979371673	0.000265026824547832	0.0113825633523671	6.11979393811011	4.45333666135217	6	0.2058
75	0.00237739399508509	493.920066828913	7199.13957353502	0.236878812513718	0.514421458247782	4.81981033652673	0.805008341233011	157.445971199882	48.2504920138942	0.209406717308731	0.372759805819813	0.103784357481758	0.103784357481758	0.805008341233011	6	1.64582835721095	0.0435574105794406	0.108893526448601	0.0217787052897203	25.4178018936199	0.147995707797887	0.0165713071894465	3.22156793758027	6.94797622356215	6	0.2058
75	0.000253830086967689	4481.74114124068	985.479776076701	0.107090956081656	0.216191982784975	0.359057881155423	0.614663466649249	9.59140725364818	2.15920832658546	0.000245235295531666	0.405559019808333	0.672951215314781	0.672951215314781	0.614663466649249	6	0.894543373968562	0.00767416889882981	0.0191854222470745	0.0038370844494149	41.4850221300822	0.0424614722495546	0.0994126262143146	8.33785668359804	8.35311782338068	6	0.2058
75	0.000504209110731827	167962.754951073	7.11424769617425	0.135839800516455	0.525348345007406	0.15688610654235	0.67644502036315	40.2852224258468	27.0841583905569	409.519958723346	0.632442533902407	0.0417542824180717	0.0417542824180717	0.67644502036315	6	0.073153075952121	0.0207202888782263	0.0518007221955657	0.0103601444391131	8.58709876553846	1.70274526403705	0.298342488081991	6.36161269523409	0.538524612624557	6	0.2058
75	7.002245446483e-05	149770.516931538	2.01943383860306	0.0390313900390611	0.258852627333793	3.36572720068239	0.350734655506329	15073.037611774	9.61303963140168	0.101149019181189	0.13449708768726	0.181593741998855	0.181593741998855	0.350734655506329	6	0.0595786191616333	0.605265456430613	1.51316364107653	0.302632728215307	35.9223359999539	3.93501375293325	0.000486591707704364	24.6204044744304	1.52642832094909	6	0.2058
75	0.000527127090345365	2055.40584467989	2.03201497169353	0.429336133752834	1.4534129821097	282.964988265554	0.909142030214324	4.01914731358449	4.02008136396197	0.00160621288751087	8.41260896886562	2.22177828627039	2.22177828627039	0.909142030214324	6	17.5496306041956	0.101524056465136	0.253810141162839	0.0507620282325679	8.49593393779283	0.0259171957013055	0.00048227868125302	1.32917735402092	40.8762021747248	6	0.2058
75	0.000148013383507967	6184.11282204905	1.23691277129298	0.0409175299166013	0.509845339422873	707.817833799954	0.362009149415104	6.13815925609943	2.12895551586143	13.6182191521598	0.0477278730029269	0.052686465553037	0.052686465553037	0.362009149415104	6	4.62471376496661	0.0390777865485273	0.0976944663713182	0.0195388932742636	401.075796777903	25.9418999724847	0.086870650681701	23.4394029169946	113.02524307779	6	0.2058
75	0.00159485145513792	58.633839989659	0.000323276639971379	0.0903382943845781	0.32179333832961	509.314079253255	0.569117799828188	2553.78128655641	23.7017719872366	0.0826004657542163	0.783216189776212	0.0436726372481686	0.0436726372481686	0.569117799828188	6	0.623324237395844	0.0358534213120214	0.0896335532800535	0.0179267106560107	5.96088089048758	0.118378395135239	0.0100825014305637	10.0695027708063	6.899889372964	6	0.2058
75	0.00131274025658651	603.529528714625	44.9865005755453	0.951916572790717	2.42053859581781	201984.457106567	0.996216457661222	9456.27507044004	2.74728350143527	0.443985013857457	0.74174165009221	0.108150538751631	0.108150538751631	0.996216457661222	6	4.5763726652028	0.441912324251916	1.10478081062979	0.220956162125958	106.748931661561	0.738217394142097	0.00866886320939826	0.0505122282600013	4.80753544587036	6	0.2058
75	2.66731197329095e-05	2539625.47501925	9.89723465021158	0.250826184672042	0.0624215043978676	121.703116754242	0.816610993096024	88.8208027453889	30.8435832901665	0.0134512905875993	0.880601689172983	0.0967216191728239	0.0967216191728239	0.816610993096024	6	2.61972968027541	0.135260629677907	0.338151574194768	0.0676303148389536	9.02965364048829	0.000521050343900598	0.00154665993630082	2.98682458654591	10.444402699426	6	0.2058
75	0.00294196515502586	726.505215826974	17.399211656601	0.43015321581192	5.03004676618497	435.779287569629	0.909417065397954	15014.863908592	111.248482985388	0.000424746103964028	0.934967672490732	0.0686914625054357	0.0686914625054357	0.909417065397954	6	1.24118180122336	0.00434017711867202	0.01085044279668	0.00217008855933601	17.7797709727116	0.00221596258750545	0.120341258237208	1.3247530490095	2.8854411767691	6	0.2058
75	0.000149123670207386	254.015342688773	15362.8932808437	0.34620657985003	2.59819441839275	0.0487604293540994	0.875665456351081	7608.06946532322	0.500872623112349	0.10837521903315	6.66707826610433	0.252135974211019	0.252135974211019	0.875665456351081	6	5.03708101021632	0.0961512640532102	0.240378160133025	0.0480756320266051	4.19472289057962	0.0764483128683464	1.0948815529295	1.88844885742258	14.5493508887043	6	0.2058
75	0.0400999918463388	8.59248135909622	7490.07932493046	0.275219340409323	2.66631383148239	425.739828789112	0.834721105349984	2147.61540147084	52.357594623949	2.49290511743017	0.482664040357468	10.3363598426112	10.3363598426112	0.834721105349984	6	9.77490547276905	0.00723921156129457	0.0180980289032364	0.00361960578064728	8.77047751024545	0.00603975946463076	0.0260182732689239	2.63346557880976	35.5167825714255	6	0.2058
75	0.0434978313555818	9.76741098377325	2.06720343588572	0.182393897989769	0.588079528447568	72.6356177740293	0.747920462407873	4048.83835753307	3.98149405011066	0.181159992109352	24.0688598589236	0.000264109531297163	0.000264109531297163	0.747920462407873	6	6.61145255282727	0.0350822549199612	0.087705637299903	0.0175411274599806	23.4106335974111	0.000857303162621494	5.2316201232773e-05	4.48263955659358	36.2482112926724	6	0.2058
75	0.000475785148361525	3744.40130715944	16.7005163827242	0.555537420979412	0.148996596698658	1.27542789945336	0.943258480572366	8.1561746025513	21.1228159337279	0.21095502594291	4.0887150634302	0.0747770715630626	0.0747770715630626	0.943258480572366	6	1.52463490040993	0.296327593950458	0.740818984876144	0.148163796975229	5.72484658130795	0.163094579956841	1.30434133918942	0.800058757944696	2.74443240515104	6	0.2058
75	0.000681903230819168	390.227096058756	14.9594413964113	0.405834037398434	0.733013370254838	5.76562443863159	0.900836132374949	4570.26979438797	2.03764554846306	0.409878935118653	5.73138176222113	5.77660982526053	5.77660982526053	0.900836132374949	6	1.40280089836142	0.230140310225358	0.575350775563395	0.115070155112679	2.64372832302884	1.64980164432264	0.00137678020771288	1.46406143361069	3.4565875926868	6	0.2058
75	0.000735222628845743	105.003418199987	0.112872084057908	0.589688221623672	4.73281511933617	167.952497074634	0.95028431248938	0.582684798173159	7.14795156868274	0.748710039144327	0.0565930519410468	0.58619002569051	0.58619002569051	0.95028431248938	6	0.14751914813531	0.0281085861626668	0.070271465406667	0.0140542930813334	5.08363670148507	0.189225454964948	0.00103398367324937	0.695811385288583	0.250164650955933	6	0.2058
75	0.000538444083893932	1637.33319921859	66.0624174888175	0.255802648844142	0.413207865133563	2.84279252342109	0.820518456396088	188.975301491454	1.02185158183562	0.0786273157859848	0.283761312703623	0.0480572841416443	0.0480572841416443	0.820518456396088	6	7.73301456086168	0.0405866098493297	0.101466524623324	0.0202933049246648	267.960055624153	1.47512029460775	3.28511159157309	2.90926366290011	30.230392827454	6	0.2058
75	0.0114227610734503	4.01471019801961	74.7824587143806	0.496823128996391	2.57835805509097	7479.08256986279	0.929238895456157	674.181742865455	10.0277031473443	0.0682039316736504	1.21933892683672	0.157766116846341	0.157766116846341	0.929238895456157	6	13.8345114202176	0.0408439323310491	0.102109830827623	0.0204219661655245	14.0794365004724	3.67793434353376	0.0602227173488018	1.01278874037135	27.8459488151528	6	0.2058
75	0.0824282420265201	2.43425111081434	83.7035882813518	0.399115771153522	2.26047090539685	21374.8244981211	0.898312468928958	2.53913778383649	4.7499302808903	0.0156930035550785	0.251228783516238	605.246011649387	605.246011649387	0.898312468928958	6	2.89306139160155	0.0416989783023989	0.104247445755997	0.0208494891511995	1.56467253250907	7.56824900875468	0.0656283509483578	1.50553867392864	7.24867720270748	6	0.2058
75	0.00068780891465887	114.16523680214	60.5438046188115	0.540633581314921	3.51253391427113	24043.372557642	0.939950477657084	197.459378181026	22.1876341699613	0.00171617023167919	0.199753118343972	0.461371976178375	0.461371976178375	0.939950477657084	6	1.55572525426478	0.010122880160977	0.0253072004024424	0.00506144008048848	5.45272115605415	2.70831162060212	0.00443354437555419	0.849681622750505	2.87759641286241	6	0.2058
75	0.000220557084499803	1450.42974321138	45.0684040375248	0.417142948855895	2.42538705998871	1083.25018239202	0.904930594480057	15.4830413350586	9.81135069546555	0.00139911151423364	10.0544313969956	0.187482880682182	0.187482880682182	0.904930594480057	6	0.800236629890918	0.00871457270891926	0.0217864317722981	0.00435728635445963	45.1026765763859	2.06694771118654	0.214185874992277	1.39725974691102	1.91837506084123	6	0.2058
75	0.00176151742369282	21.1024793964274	308.346393260885	0.934674393015946	1.20000170178348	158.217641112509	0.994772485660514	130.726857934203	23.2104441428267	0.0131073843580884	0.0356861643779077	0.472616032474073	0.472616032474073	0.994772485660514	6	18.4474446562425	0.138888706479435	0.347221766198586	0.0694443532397173	26.4275158015163	0.632508630854893	6.50011304031673e-05	0.0698912984801756	19.7367605169085	6	0.2058
75	0.000548023034554094	149930.955335371	1440.62164739008	0.31422368653884	1.13619751291839	37538.3225556086	0.859037374701262	3530.53278695129	96.4747505951747	0.0152228305483401	0.284770219629814	89.5300926062205	89.5300926062205	0.859037374701262	6	0.877331272495438	0.0156371227186142	0.0390928067965356	0.00781856135930712	2.60884854514987	0.000205066710827403	0.0238835643251595	2.18244627263767	2.79205963802157	6	0.2058
75	0.000186106913752726	1330.10311925644	230598.023498842	0.210464755275283	8.52110563619293	4007.96904999146	0.779995091016565	417.296373968438	31.0656015006941	0.0505397450944013	2.54076978014242	0.081797012847818	0.081797012847818	0.779995091016565	6	0.936343375111703	0.0757855043872676	0.189463760968169	0.0378927521936338	42.5615760096089	4.16362594136186	0.0947381909118618	3.75138936536916	4.44893195483961	6	0.2058
75	2.69420775680331e-05	97004.861954027	9398.16885174999	0.982876754219795	3.50111031111966	0.656366644351694	0.998691821885613	1243.22623898802	30.735965407988	0.00302565966521273	0.750304964436335	0.550852382169659	0.550852382169659	0.998691821885613	6	16.598858666731	0.5903391098857	1.47584777471425	0.29516955494285	201.874112452639	0.427965279373709	0.00432493116929361	0.0174215594240983	16.8880366693657	6	0.2058
75	0.0209318897497024	2220.92610524423	9.19434281477271	0.207426092695096	0.440379346619237	94.7085792216783	0.776824044589902	45.3477248699019	17.3636806722619	0.00918721592653208	0.212296466201566	0.0192064539279553	0.0192064539279553	0.776824044589902	6	43.0124465557923	0.0173237694471602	0.0433094236179004	0.00866188472358008	16.0607010121389	0.128598570671751	0.105727542289466	3.82099424911763	207.362757485954	6	0.2058
75	0.000204756685033906	62976.7111394296	1099.13559007869	0.256430873053326	0.220903750967425	43.5559075044919	0.821003544993082	71.8031956215685	3.35479113745078	31.9627071351797	15.0494459836139	0.165278573100197	0.165278573100197	0.821003544993082	6	8.72303066820651	0.00192757860591053	0.00481894651477634	0.000963789302955267	107.861329698088	0.0559861509722313	0.235728702969023	2.89968644607018	34.0170844654595	6	0.2058
75	0.00245379535113785	299.660450688499	5.93055219763134	0.363306264983023	1.65639039656914	117.829460393267	0.883574236991582	609.345608823799	32.3589565210279	0.683267430410117	1.58334050386595	7.33809686369613e-05	7.33809686369613e-05	0.883574236991582	6	24.7834379673653	0.00673080751530073	0.0168270187882518	0.00336540375765037	9.66753612326953	239.900043614667	7.84444211276611e-05	1.75249863925889	68.2163792813302	6	0.2058
75	0.00484523420349416	283.836131113903	1462.43975457426	0.553359574323097	6.2578889107512	49.3780441937525	0.942784786234219	971.370949727674	26.0942010993921	0.468185206856291	0.042159437396779	4.75193266426156	4.75193266426156	0.942784786234219	6	0.861575930703843	0.619723892637278	1.5493097315932	0.309861946318639	36.0841278620132	1.30705960501597	0.0558610373974288	0.807143214650729	1.55699109707784	6	0.2058
75	0.00905592845746959	1239.92948001373	2.48131867914341	0.0127803419609693	1.02880143685442	7.98589277573595	0.146888015537829	1627.92833450749	10.0797850395147	0.176568184752595	0.487420209181774	1.39233544786541	1.39233544786541	0.146888015537829	6	0.154618092821441	0.0875676989471638	0.21891924736791	0.0437838494735819	5.85944255647123	0.00483749860322399	2.92597712497464e-05	77.2451677000479	12.0981186022752	6	0.2058
75	0.00886024041439353	107.568347631709	0.245973290210418	0.060814872223681	4.2374477207846	322.483976378408	0.462715784476493	45041.3812835747	0.421897231046285	0.00837014767414789	13.0938559399173	2.14778956690302	2.14778956690302	0.462715784476493	6	1.04890018400175	0.057588680611594	0.143971701528985	0.028794340305797	741.482689383085	0.0281196756801261	0.0103977397662329	15.443346231526	17.2474288878521	6	0.2058
75	0.000161394351360374	46055.814854287	56.0694714730003	0.542668993883174	3.80779733414559	6.10393746409837	0.940411567674458	5728.47049160741	37.9076425502201	0.0254549573900699	25.1625515150983	8.55365958670967	8.55365958670967	0.940411567674458	6	0.634025602916367	0.0527000988894162	0.131750247223541	0.0263500494447081	10.9773265644557	25.7865645215241	5.36191793821132	0.842743940176688	1.16834683769101	6	0.2058
75	0.000201206775629164	28229.8327571193	50.6945267324943	0.890973175358813	1.22098259662259	60.7612424156807	0.99088325966849	45816.4409731782	1.81819691376199	0.0541085756032812	2.97333546243865	0.327746901272058	0.327746901272058	0.99088325966849	6	11.8435827531571	0.0501594080617203	0.125398520154301	0.0250797040308602	62.285735785777	2.93333500444625	0.138048023751387	0.122368245932073	13.2928612002123	6	0.2058
75	0.0135402028959451	5328.87221628975	1.7493609815382	0.98143650704202	0.339032405403911	122.115596756282	0.99857986819388	31925.8267616482	2.82019066305259	0.259213685822576	1.05366521123181	0.221360978599262	0.221360978599262	0.99857986819388	6	3.17650779038442	0.0572740195789829	0.143185048947457	0.0286370097894914	17.1778860691263	0.386593140973402	0.0370362177039295	0.0189146142667228	3.23659020995478	6	0.2058
75	0.000161202923270378	8229.9360285016	312.348071425341	0.543231751226228	0.113452025000454	0.276029416433105	0.940538520954254	287.634225441199	5.04900224189657	0.170535921772997	0.0269849779883978	0.678356980363634	0.678356980363634	0.940538520954254	6	1.94600596111765	0.231188264903283	0.577970662258208	0.115594132451642	46.5875801443276	16.3296662547329	0.0243937277744277	0.840834961768558	3.58227580903539	6	0.2058
75	0.000948872688550639	412.791499224851	1166.06110537763	0.586886017688006	9.19492677677403	334.629156939451	0.949734862939457	19419.2794205265	3.75365166249149	91.503083097122	10.3229368283392	0.00427680791119773	0.00427680791119773	0.949734862939457	6	3.68549798404352	0.0490756848391929	0.122689212097982	0.0245378424195965	193.515938817275	0.0179107506540517	0.00469756684953654	0.703908373791943	6.27975087660509	6	0.2058
75	0.00919808170155919	6.71144775461328	31.3828014636651	0.901816660053541	2.91410227860684	3144.8838009631	0.991880537595734	27.7850556116763	2.40067696741531	0.0600988945267976	0.296708603557827	0.000204302063161488	0.000204302063161488	0.991880537595734	6	1.20277930503629	0.0517071430109733	0.129267857527433	0.0258535715054866	2.77927390982356	0.00804012904167429	0.00560874818890516	0.108872838899017	1.33372930254458	6	0.2058
75	0.0020825248740193	3971.06030600719	207.519784301979	0.619356021529934	2.11764309696387	5.34683840963613	0.955831923145846	252.481481062668	19.1881203918234	0.0148897238912313	2.09158628028535	0.00607713590654743	0.00607713590654743	0.955831923145846	6	1.08266542597098	0.0189181772690928	0.047295443172732	0.0094590886345464	1.13263295861779	42.4328554137826	0.0586404011369766	0.614580249869532	1.74805021398933	6	0.2058
75	0.000263843934810577	15545.6129440123	10.647751744281	0.243640690081839	0.0967121572213491	0.303421889679805	0.810757855682138	440.187944053087	3.52074822575076	0.000713039050674155	0.141288895512077	0.00646981281021169	0.00646981281021169	0.810757855682138	6	2.09851330840431	0.139463111528502	0.348657778821254	0.0697315557642508	31.6469182549652	0.000229823457173886	0.000846210995362649	3.10440472674782	8.61314794215788	6	0.2058
75	0.00639726027881179	15183.5763197778	32965.5359847445	0.534959533676531	0.163243237766411	0.0638445200535614	0.938649033323047	59389.2904317095	11.6367712868238	0.00629416552000822	2.66013931958407	0.443352395150034	0.443352395150034	0.938649033323047	6	0.49899084487718	0.0200900358685004	0.0502250896712511	0.0100450179342502	6.01335533301486	0.000129984401163215	0.99638087866688	0.869300268615572	0.932763720365624	6	0.2058
75	0.439864124744234	3.02217550835278	0.696673139663484	0.399060571346362	0.121712868104312	18805.5346883633	0.898291441174366	1.91429722170233	17.2534353476203	1354.56021034043	0.0152462791766743	0.000950411099684091	0.000950411099684091	0.898291441174366	6	7.93808025700584	0.00994589959375209	0.0248647489843802	0.00497294979687605	47.5506551613159	1.12025005616007	0.0545804520174071	1.50588525101884	19.8919182374348	6	0.2058
75	0.0034758388448297	11198.1089491231	41.5009529217957	0.623504611215049	1.22199248066858	1.35407347420769	0.956570451716138	735.224284596302	8.51472516013146	0.540535802348715	41.762796939341	0.00114266698834747	0.00114266698834747	0.956570451716138	6	21.8115236925179	0.0273385802162796	0.0683464505406991	0.0136692901081398	16.0202490538984	0.0162895057065483	1.52172534290703e-05	0.603837376681561	34.9821369404356	6	0.2058
75	0.000910760259726448	3539.91073306066	3.79729400983866	0.180863164847908	2.39251985479704	0.197976056180226	0.745973908363025	2.0174466780937	5.83356167699871	4.27181191250625	0.312161297563143	0.015751828988576	0.015751828988576	0.745973908363025	6	0.243321170112877	0.0337345472510676	0.0843363681276691	0.0168672736255338	95.5270848631585	1.47393852876426	0.602398457540803	4.52904180815881	1.34533292236422	6	0.2058
75	0.000324176741936224	800.584075422617	42.7630441433583	0.346303536103056	0.339154918100564	0.3621740561162	0.875712082709565	56.8380073432266	93.8369954422351	0.390355247948115	2.88950942719711	1.74442769300477	1.74442769300477	0.875712082709565	6	1.45669696953753	0.0240265577210791	0.0600663943026978	0.0120132788605396	2.37947674679162	0.478145479235131	0.469301520992447	1.88764016461677	4.20641667691212	6	0.2058
75	0.0160753989889098	34.0930123418847	7.7252082232459	0.502796863133719	0.0111779746196037	0.560279958481689	0.930794076216108	38.5833638663488	12.0448860950321	0.352553623753089	0.0424584889620162	0.0926061452978953	0.0926061452978953	0.930794076216108	6	1.13255473865969	0.0268676734661002	0.0671691836652505	0.0134338367330501	189.140779506766	1.17028850338242	0.0827507852387946	0.988874778906584	2.25250955545139	6	0.2058
75	0.00439744857585497	2141.55489329647	566.225934861085	0.0261939475670473	52.0861702718279	1523.31321953345	0.263487603010495	2364.49706109122	1.88382015760265	0.109027906903669	1.4000177317221	0.0475878192414432	0.0475878192414432	0.263487603010495	6	1.4492342267379	0.0173504268473411	0.0433760671183528	0.00867521342367056	4.55787691901474	0.0166970491101153	0.000467232478070786	37.1767581018612	55.3270645071108	6	0.2058
75	0.000110807546261562	68606.7637635426	7.31151892422913	0.097934687048146	0.0864434917169608	3.88624489602447	0.590825236594356	3154398.86889269	17.4840446480569	1.28606906446689	31.126776748008	0.559568325538832	0.559568325538832	0.590825236594356	6	1.90181874299746	0.290306762075035	0.725766905187588	0.145153381037518	1.92405787093342	31.2427060127446	1.91026400881365e-05	9.21088676689585	19.4192558359072	6	0.2058
75	0.00840324232867528	64.3461078580055	6.89215555804639	0.83092020136038	4.71865327329009	293.757222995896	0.984930926961633	1325.56288254217	0.466487527959579	26.5873234765993	5.90242548627937	0.482590952201485	0.482590952201485	0.984930926961633	6	3.42531427245898	0.0225936370382921	0.0564840925957301	0.011296818519146	14.8029344569322	80.0275209801144	0.0450800962760253	0.203485001764072	4.1223143532328	6	0.2058
75	6.39249462727681e-06	85056.0229522024	0.700923990907372	0.866305434995188	0.89378699304938	28.9336887139708	0.988529542884967	3842.12030458158	4.35083057277942	4.16538555416933	1.9545214221076	7.82817208026426	7.82817208026426	0.988529542884967	6	106.398871138443	0.00157824173308463	0.00394560433271158	0.000789120866542315	7.97023457857194	11.6728991198108	0.0115482307105981	0.154327284124167	122.819119955116	6	0.2058
75	0.000349075620765255	20.3165943971345	581.830368599119	0.431429356111163	0.502865015018416	223.682856006954	0.90984486892956	1146.29791700972	8.92828066597285	0.0899728710852253	0.457947175629606	0.0070911556237688	0.0070911556237688	0.90984486892956	6	2.09538222845793	0.0600350637942347	0.150087659485587	0.0300175318971174	13.9103298951566	0.104715420902515	0.154475029539037	1.31787657894642	4.8568373912832	6	0.2058
75	0.0016470487451035	237.928462860647	0.589601603423491	0.18453508652795	0.261699685733455	142.054625516218	0.75060569110274	8910.70604681594	84.0193702269383	0.275893017304487	0.749936233109983	1.61701262474663	1.61701262474663	0.75060569110274	6	1.21574068472335	0.0167711508667916	0.0419278771669791	0.00838557543339582	4.13141965722597	1.71243588417762	0.00419959073057202	4.41902366002652	6.58812753497265	6	0.2058
75	0.0018924834300416	579.10805021266	61518.4196724687	0.784506608913639	12.6730118708016	276.11702996141	0.97976479821077	52212.2056311516	7.27218275224157	0.00136358811072682	141.173955445377	0.00371039892115685	0.00371039892115685	0.97976479821077	6	509.262435081272	0.0475636713629445	0.118909178407361	0.0237818356814722	38.5367738572413	1.25625927375512	0.0726075702177244	0.274686520977522	649.149961638287	6	0.2058
75	0.0465274347107261	86.9106351726706	216.798762987281	0.832003595267294	0.151787643981597	17.3693700493036	0.985045244320015	466.880670702573	7.97216837053286	9.36096324225225	0.503799956117714	0.00847547286077971	0.00847547286077971	0.985045244320015	6	6.00590773990577	0.00616176184376184	0.0154044046094046	0.00308088092188092	16.8598743515937	0.317715538790104	0.0181190029149164	0.201917883153779	7.21860791716445	6	0.2058
75	0.000406962346972758	81139.0538660115	212.487387315154	0.640830533016653	1.30745943984511	9644.26250020878	0.95956307694689	181.095152862109	0.241759588848714	93.8602634609424	0.406965421634436	0.0165169238459392	0.0165169238459392	0.95956307694689	6	7.05964529916923	0.0127444579714241	0.0318611449285603	0.00637222898571206	4.58044406973607	0.0163843739223498	0.000203257854364275	0.560474959413356	11.0163997116938	6	0.2058
75	0.0137006657184203	0.883082274347102	36.7772088649827	0.786546886137855	1.50529233381797	42.9844932606442	0.980003505553813	62.530908952026	10.5955000188681	0.00110415959654604	0.361182005100312	5.07254930751811	5.07254930751811	0.980003505553813	6	41.822603032247	0.0212169420293822	0.0530423550734554	0.0106084710146911	160.214954345609	0.426566954368729	2.00578132901594e-05	0.271380025303073	53.1724221013786	6	0.2058
75	0.382301375777055	0.579614089766067	718934.787702511	0.942718962306917	0.187945616736114	7.56237508922073	0.995452241209927	82.8052540362866	2.01385492010322	0.180503493547407	0.155704911525059	0.0117034800484415	0.0117034800484415	0.995452241209927	6	16.272933950185	0.571932329382587	1.42983082345647	0.285966164691293	6.1396677884399	3.15976127397716	0.0545829109429026	0.0607615206475869	17.261702162396	6	0.2058
75	0.00115136460341048	538.717914524049	303.899449819795	0.150511675310544	1.62468572522225	4.0683023421293	0.70206915106651	5.18990973993204	2.593826991189	0.0095133264838154	1.9089911009766	0.00779416916033259	0.00779416916033259	0.70206915106651	6	47.0868286981974	0.0127404192298158	0.0318510480745394	0.00637020961490788	131.537529546214	0.0216826155491296	0.00599128979561173	5.64400285185018	312.845024155405	6	0.2058
75	8.13829249371437e-05	73631.5344530313	295.415750277335	0.0247935804947884	16.533784791665	10.6377835025172	0.252693076997134	531.676825815541	18.6580046730998	0.00322046826986493	1.3269753868835	0.043925181213871	0.043925181213871	0.252693076997134	6	0.400665125305542	0.0542836324471187	0.135709081117797	0.0271418162235593	93.2768600772297	0.277996316924974	0.00209596726490454	39.3330208886208	16.1600348682903	6	0.2058
75	5.82448157572746e-05	173188.684116478	0.0888343100993976	0.185514407225096	14.7873313130048	23.0378993140734	0.751819477096823	21.8200748911134	2.15392287182233	7.37641989617797	6.97045912317299	0.114249918770452	0.114249918770452	0.751819477096823	6	2.90472038547052	0.0539884794767744	0.134971198691936	0.0269942397383872	15.8310978553513	0.00527474514968953	0.000496993171853147	4.39041692210265	15.6576539198168	6	0.2058
75	2.30235837099388e-05	33937.6427268212	0.597765174507432	0.292682966977583	1.26756266223818	150.976412815446	0.846235444110925	5896.94653204672	48.8368615950432	10.3064211142287	2.05405832176996	0.320420918366678	0.320420918366678	0.846235444110925	6	16.6626787310389	0.061045033340623	0.152612583351557	0.0305225166703115	27.0575944608942	0.0683056733818146	0.00252183391095639	2.41666619799091	56.9308111883227	6	0.2058
75	0.000930465739551702	1595.16726904196	12.0054459274915	0.251689793000726	0.516031856106775	26.5817648940294	0.817297463911925	3398.11699505298	7.02280335898893	196.300858143766	0.127159377846391	0.103575901765279	0.103575901765279	0.817297463911925	6	0.943826210115396	0.0637835572068103	0.159458893017026	0.0318917786034051	80.5851054554444	1.20026226532497	0.000891490613988647	2.97314483069687	3.7499582277962	6	0.2058
[truncated: 70 more rows]
