# Supplementary material for: When to consider intra-target microdosing: physiologically based pharmacokinetic modeling approach to quantitatively identify key factors for observing target engagement
Source: Front Pharmacol. 2024 Jul 25;15:1366160. doi: 10.3389/fphar.2024.1366160 (PMC11306728; doi:10.3389/fphar.2024.1366160)
Supplement: Supplementary file 1 [file DataSheet1.ZIP › Aoki_etal_ITM_simulationCode/suppMaterial_modelCode.R]

library(MASS)
library(rxode2)
library(rpart)
library(rattle)


simulatePK = function(modelParameter, name = "") {
  Qt_factor = 1
  Qt_value = modelParameter$Qt

  model_text = paste0(
    "
Qa=3.72*Weight*60/1000
Qh=20.7 *Weight*60/1000
Qm=10.7*Weight*60/1000
Qs=4.28 *Weight*60/1000

Va=142 *Weight/1000
Vh=17.4 *Weight/1000
Vhe=6.69 *Weight/1000
Vm=429 *Weight/1000
Vs=111 *Weight/1000
Vt=5/1000*(0.204+0.296)
Vt_ic=5/1000*(1-0.204-0.296)

k_off=Kd*k_on

HepUptake=Vmax_uptake * fb * C_HepEx / (Km_uptake + fb * C_HepEx)+ PSdif_inf * fb * C_HepEx
HepEflux=PSdif_inf * fh * C_Hep
HepMet=Vmax_met* fh * C_Hep/(Km_met+ fh * C_Hep)
Tumour_uptake=Vmax_tumorUptake*fb*C_tumourEx/(Km_tumourUptake+fb*C_tumourEx)+PSdiff_tumInflux* fb *C_tumourEx
Tumour_eflux=PSdiff_tumEflux*ft*C_tumourIC
Tumour_met=Vmax_tumMet*ft*C_tumourIC/(Km_tumMet+ft*C_tumourIC)

d/dt(C_Central)=1 / V_central * (Qh * (C_HepEx - C_Central) - CLr * C_Central + Qm * (C_Muscle / Kpm - C_Central) + Qs * (C_Skin / Kps - C_Central) + Qa * (C_Adipose / Kpa - C_Central) + Qt * (C_tumourEx - C_Central))
d/dt(C_HepEx)=1 / (Vhe) * (Qh * (C_Central - C_HepEx) - HepUptake + HepEflux)
d/dt(C_Hep)=1 / (Vh) * (HepUptake - HepEflux - HepMet)
d/dt(C_Muscle)=1 / Vm * Qm * (C_Central - C_Muscle / Kpm)
d/dt(C_Skin)=1 / Vs * Qs * (C_Central - C_Skin / Kps)
d/dt(C_Adipose)=1 / Va * Qa * (C_Central - C_Adipose / Kpa)
d/dt(C_tumourEx)=1 / Vt * (Qt * (C_Central - C_tumourEx) - Tumour_uptake + Tumour_eflux)
d/dt(C_tumourIC)=1 / Vt_ic * (Tumour_uptake - Tumour_eflux-Tumour_met+ k_off * X_RDcomplex - k_off / Kd * fb * C_tumourIC * X_FreeR)
d/dt(X_FreeR)=k_off * X_RDcomplex - k_off / Kd * fb * C_tumourIC * X_FreeR
d/dt(X_RDcomplex)=k_off / Kd * fb * C_tumourIC * X_FreeR - k_off * X_RDcomplex
d/dt(AUC_RDcomplex)=X_RDcomplex
d/dt(AUC_Central)=C_Central
d/dt(AUC_tumourIC)=C_tumourIC

"
  )
  model = RxODE(model_text)


  numMCsample = dim(modelParameter)[1]
  PKdataSummary_df = data.frame()

  for (i in seq(1, numMCsample)) {
    molarMass = 400

    V_central = modelParameter$V_central[i]

    parameterVec = c(
      Weight = modelParameter$Weight[1],
      Kd = modelParameter$Kd[i],
      k_on = modelParameter$k_on[i],
      Vmax_uptake = modelParameter$Vmax_uptake[i],
      fb = modelParameter$fb[i],
      Km_uptake = modelParameter$Km_uptake[i],
      PSdif_inf = modelParameter$PSdif_inf[i],
      fh = modelParameter$fh[i],
      Vmax_met = modelParameter$Vmax_met[i],
      Km_met = modelParameter$Km_met[i],
      Vmax_tumorUptake = modelParameter$Vmax_tumorUptake[i],
      Km_tumourUptake = modelParameter$Km_tumourUptake[i],
      PSdiff_tumInflux = modelParameter$PSdiff_tumInflux[i],
      PSdiff_tumEflux = modelParameter$PSdiff_tumEflux[i],
      ft = modelParameter$ft[i],
      V_central = modelParameter$V_central[1],
      CLr = modelParameter$CLr[i],
      Kpm = modelParameter$Kpm[i],
      Kps = modelParameter$Kps[i],
      Kpa = modelParameter$Kpa[i],
      Km_tumMet = modelParameter$Km_tumMet[i],
      Vmax_tumMet = modelParameter$Vmax_tumMet[i],
      Qt = modelParameter$Qt[i]
    )


    doseVector = c(
      0.01 * seq(1, 9),
      0.1 * seq(1, 9),
      1 * seq(1, 9),
      10 * seq(1, 9),
      100 * seq(1, 9),
      1000 * seq(1, 9),
      10000 * seq(1, 9),
      100000 * seq(1, 9)
    )

    ITMdoseVector = c()
    for (IVdose in doseVector) {
      if ((IVdose * molarMass / 100) > 100) {
        ITMdoseVector = c(ITMdoseVector, 100 / molarMass)
      } else{
        ITMdoseVector = c(ITMdoseVector, IVdose / 100)
      }
    }


    maxRO_vec = c()
    temp_AUCtumour_IV = c()
    temp_AUCcentral_IV = c()
    temp_AUC24tumour_IV = c()
    temp_AUC24central_IV = c()
    temp_CMAXtumour_IV = c()
    temp_CMAXcentral_IV = c()

    ITM_dose_100microgram = FALSE
    for (iv_dose in doseVector) {
      ## evaluate model for various doses to find estimated therapeutic dose

      ### evaluate ODE to find Cmax
      ev <- eventTable()
      ev$add.dosing(
        dose = iv_dose / V_central,
        start.time = 0,
        dosing.to = 1
      )
      ev$add.dosing(
        dose = modelParameter$X_TotalR[i],
        start.time = 0,
        dosing.to = 9
      )
      ev$add.sampling(seq(0.1, 24, 0.1))


      odeSol <- tryCatch({
        odeSol = model$solve(parameterVec, ev)
      },
      error = function(cond) {
        return(matrix(NA, 2, 2))
      },
      warning = function(cond) {
        odeSol = model$solve(parameterVec, ev)
      },
      finally = {

      })


      if (!is.na(odeSol[1, 1])) {
        maxRO = max(odeSol[, "X_RDcomplex"] / modelParameter$X_TotalR[i])
        CMAXcentral_IV = max(odeSol[, "C_Central"])
        CMAXtumour_IV = max(odeSol[, "C_tumourIC"])

        AUC24central_IV = odeSol[dim(odeSol)[1], "AUC_Central"]
        AUC24tumour_IV = odeSol[dim(odeSol)[1], "AUC_tumourIC"]
        AUC_RO_IV = odeSol[dim(odeSol)[1], "AUC_RDcomplex"] / modelParameter$X_TotalR[i]

      } else{
        maxRO = NA
        CMAXcentral_IV = NA
        CMAXtumour_IV = NA

        AUC24central_IV = NA
        AUC24tumour_IV = NA
        AUC_RO_IV = NA
      }


      ### evaluate ODE to find AUC

      ev <- eventTable()
      ev$add.dosing(
        dose = iv_dose / V_central,
        start.time = 0,
        dosing.to = 1
      )
      ev$add.dosing(
        dose = modelParameter$X_TotalR[i],
        start.time = 0,
        dosing.to = 9
      )
      ev$add.sampling(c(0, 100))

      odeSol <- tryCatch({
        odeSol = model$solve(parameterVec, ev)
      },
      error = function(cond) {
        return(matrix(NA, 2, 2))
      },
      warning = function(cond) {
        odeSol = model$solve(parameterVec, ev)
      },
      finally = {

      })

      if (!is.na(odeSol[1, 1])) {
        AUCcentral_IV = odeSol[2, "AUC_Central"]
        AUCtumour_IV = odeSol[2, "AUC_tumourIC"]
      } else{
        AUCcentral_IV = NA
        AUCtumour_IV = NA
      }

      ## determine ITM dose

      Vt = 5 / 1000 * (0.204 + 0.296)

      if ((iv_dose * molarMass / 100) > 100) {
        itm_dose = 100 / molarMass
      } else{
        itm_dose = iv_dose / 100
      }

      if (!ITM_dose_100microgram) {
        if (itm_dose == 100 / molarMass) {
          ITM_dose_100microgram = TRUE
        }

        ### model evaluation with ITM for Cmax

        ev <- eventTable()
        ev$add.dosing(
          dose = itm_dose / Vt,
          start.time = 0,
          dosing.to = 7
        )
        ev$add.dosing(
          dose = modelParameter$X_TotalR[i],
          start.time = 0,
          dosing.to = 9
        )
        ev$add.sampling(seq(0.1, 24, 0.1))

        odeSol <- tryCatch({
          odeSol = model$solve(parameterVec, ev)
        },
        error = function(cond) {
          return(matrix(NA, 2, 2))
        },
        warning = function(cond) {
          odeSol = model$solve(parameterVec, ev)
        },
        finally = {

        })


        if (!is.na(odeSol[1, 1])) {
          maxRO_byITM = max(odeSol[, "X_RDcomplex"] / modelParameter$X_TotalR[i])
          CMAXcentral_ITM = max(odeSol[, "C_Central"])
          CMAXtumour_ITM = max(odeSol[, "C_tumourIC"])

          AUC24central_ITM = odeSol[dim(odeSol)[1], "AUC_Central"]
          AUC24tumour_ITM = odeSol[dim(odeSol)[1], "AUC_tumourIC"]
          AUC_RO_ITM = odeSol[dim(odeSol)[1], "AUC_RDcomplex"] / modelParameter$X_TotalR[i]

        } else{
          maxRO_byITM = NA
          CMAXcentral_ITM = NA
          CMAXtumour_ITM = NA

          AUC24central_ITM = NA
          AUC24tumour_ITM = NA
          AUC_RO_ITM = NA
        }


        ### model evaluation with ITM for AUC
        ev <- eventTable()
        ev$add.dosing(
          dose = itm_dose / Vt,
          start.time = 0,
          dosing.to = 7
        )
        ev$add.dosing(
          dose = modelParameter$X_TotalR[i],
          start.time = 0,
          dosing.to = 9
        )
        ev$add.sampling(c(0, 100))

        odeSol <- tryCatch({
          odeSol = model$solve(parameterVec, ev)
        },
        error = function(cond) {
          return(matrix(NA, 2, 2))
        },
        warning = function(cond) {
          odeSol = model$solve(parameterVec, ev)
        },
        finally = {

        })

        if (!is.na(odeSol[1, 1])) {
          AUCtumour_ITM = odeSol[2, "AUC_tumourIC"]
          AUCcentral_ITM = odeSol[2, "AUC_Central"]
        } else{
          AUCtumour_ITM = NA
          AUCcentral_ITM = NA
        }


      }


      PKdataSummary_df = rbind(
        PKdataSummary_df,
        data.frame(
          MCsampleID = i,
          IV_dose = iv_dose,
          IV_maxRO = maxRO,
          IV_AUC24_RO = AUC_RO_IV,
          IV_AUCtumour = AUCtumour_IV,
          IV_AUCcentral = AUCcentral_IV,
          IV_AUC24tumour =
            AUC24tumour_IV,
          IV_AUC24central = AUC24central_IV,
          IV_CMAXtumour = CMAXtumour_IV,
          IV_CMAXcentral = CMAXcentral_IV,
          ITM_dose = itm_dose,
          ITM_maxRO = maxRO_byITM,
          ITM_AUC24_RO = AUC_RO_ITM,
          ITM_AUCtumour = AUCtumour_ITM,
          ITM_AUCcentral = AUCcentral_ITM,
          ITM_AUC24tumour =
            AUC24tumour_ITM,
          ITM_AUC24central = AUC24central_ITM,
          ITM_CMAXtumour = CMAXtumour_ITM,
          ITM_CMAXcentral = CMAXcentral_ITM
        )
      )
    }

    save(file=paste0("PKdataSummary_",name,"_df.RDATA"), PKdataSummary_df, modelParameter)

  }

  return(PKdataSummary_df)
}

count_ITMsuccess = function(PKdataSummaryFile, name, writeCSV=FALSE) {

  load(file=PKdataSummaryFile)
  cutoff_vec = seq(0, 10)/10
  cutoff_vec=c(0.05,cutoff_vec)
  ITM_success_df = data.frame()

  for (now_maxCutoff in cutoff_vec) {
    for (now_AUC24cutoff in cutoff_vec) {
      tempSuccess_vec = c()
      tempNoEstTherapeuticDose_vec = c()
      for (now_MCsampleID in unique(PKdataSummary_df$MCsampleID)) {
        now_PKdataSummary_df = subset(PKdataSummary_df, MCsampleID == now_MCsampleID)

        doseIndex = which((now_PKdataSummary_df$IV_maxRO > now_maxCutoff) &
                            (
                              now_PKdataSummary_df$IV_AUC24_RO / 24 > now_AUC24cutoff
                            )
        )[1]

        tempSuccess_vec = c(
          tempSuccess_vec,
          (
            now_PKdataSummary_df$ITM_maxRO[doseIndex] > now_maxCutoff &
              (now_PKdataSummary_df$ITM_AUC24_RO / 24)[doseIndex] >
              now_AUC24cutoff
          )
        )

        tempNoEstTherapeuticDose_vec = c(tempNoEstTherapeuticDose_vec, length(doseIndex) ==
                                           0)
      }


      ITM_success_df = rbind(
        ITM_success_df,
        data.frame(
          maxCutoff = now_maxCutoff,
          AUC24cutoff = now_AUC24cutoff,
          ITM_success = sum(tempSuccess_vec[!is.na(tempSuccess_vec)]),
          NoEstTherapeuticDose_vec = sum(tempNoEstTherapeuticDose_vec)
        )
      )
    }
  }

  ITM_success_matrix = matrix(ITM_success_df$ITM_success, nrow = length(cutoff_vec))
  colnames(ITM_success_matrix) = paste0("maxRO>", cutoff_vec)
  row.names(ITM_success_matrix) = paste0("aveRO>", cutoff_vec)

  if(writeCSV){
    write.csv(file = paste0("ITMsuccessCount_",name,".csv"), ITM_success_matrix)
  }

  return(ITM_success_matrix)
}


modelParameter = read.csv("SuppMaterial_modelParameter.csv", header = TRUE)
modelParameter=modelParameter[seq(1,10),]
simulatePK(modelParameter, name = "test")
count_ITMsuccess("PKdataSummary_test_df.RDATA",name="test", writeCSV=TRUE)
